# Supplementary material for: Quiz-style online training tool helps to learn birdsong identification and support citizen science
Source: PeerJ. 2023 May 31;11:e15387. doi: 10.7717/peerj.15387 (PMC10239230; doi:10.7717/peerj.15387)
Supplement: Table S1 — We trimmed some of the audio data. [file peerj-11-15387-s002.xlsx]

## Sheet: S1
Ogawa et al. Quiz-style online training tool helps to learn birdsong identification and support citizen science
S1 Table of sound sources used in this study.
ID	English name	Binomial	Abbreviation	Similar species	Song type	Link	Source
1	Brown-eared Bulbul	Hypsipetes amaurotis	Hyam	-	call	https://www.bird-research.jp/1_shiryo/koe/hiyodori_060511_kokubunji_mju.mp3	Japan Bird Research Association
2	Japanese Bush Warbler	Cettia diphone	Cedi	-	song	https://www.bird-research.jp/1_shiryo/koe/uguisu_040421_kokubunji_mju.mp3	Japan Bird Research Association
3	Eurasian Tree Sparrow	Passer montanus	Pamo	-	call	https://www.bird-research.jp/1_shiryo/koe/suzume_040504_kokubunji_mju.mp3	Japan Bird Research Association
4	Large-billed Crow	Corvus macrorhynchos	Coma	Carrion Crow	call	https://www.bird-research.jp/1_shiryo/koe/hashibuto_060429_kokubunji_mju.mp3	Japan Bird Research Association
5	Chinese Hwamei	Garrulax canorus	Gaca	Narcissus Flycatcher	song	https://www.bird-research.jp/1_shiryo/koe/gabicho_040512_hino_mju.mp3	Japan Bird Research Association
6	Common Pheasant	Phasianus colchicus	Phco	-	call	https://www.bird-research.jp/1_shiryo/koe/kiji_080413_utsunomiya_hirano.mp3	Japan Bird Research Association
7	Meadow Bunting	Emberiza cioides	Emci	-	song	https://www.bird-research.jp/1_shiryo/koe/hojiro_060621_ichikai_mju.mp3	Japan Bird Research Association
8	Japanese Tit	Parus minor	Pami	Varied Tit	song	https://www.bird-research.jp/1_shiryo/koe/shijukara_070324_kunitachi_mju.mp3	Japan Bird Research Association
9	Lesser Cuckoo	Cuculus poliocephalus	Cupo	-	song	https://www.bird-research.jp/1_shiryo/onsei/hototogisu-ueta-tokyo060610.mp3	Japan Bird Research Association
10	Japanese White-eye	Zosterops japonicus	Zoja	-	song	https://www.bird-research.jp/1_shiryo/koe/mejiro_040504_kokubunji_mju.mp3	Japan Bird Research Association
11	Carrion Crow	Corvus corone	Coco	Large-billed Crow	call	https://www.bird-research.jp/1_shiryo/koe/bosogarasu_081021_watarase_hirano.mp3	Japan Bird Research Association
12	Oriental Greenfinch	Chloris sinica	Chsi	-	song	https://www.bird-research.jp/1_shiryo/koe/kawarahiwa_060512_hino_mju.mp3	Japan Bird Research Association
13	Oriental Reed Warbler	Acrocephalus orientalis	Acor	-	song	https://www.bird-research.jp/1_shiryo/koe/ooyoshikiri_060704_watarase_hirano.mp3	Japan Bird Research Association
14	Eurasian Skylark	Alauda arvensis	Alar	-	song	https://www.bird-research.jp/1_shiryo/koe/hibari_060621_mooka_mju.mp3	Japan Bird Research Association
15	Japanese Wagtail	Motacilla grandis	Mogr	White Wagtail	song	https://www.bird-research.jp/1_shiryo/koe/seguroseki_090312_nasu_hirano.mp3	Japan Bird Research Association
16	Barn Swallow	Hirundo rustica	Hiru	-	call	https://www.bird-research.jp/1_shiryo/koe/tsubame_060530_kokubunji_mju.mp3	Japan Bird Research Association
17	White Wagtail	Motacilla alba	Moal	Japanese Wagtail	song	https://www.bird-research.jp/1_shiryo/koe/hakusekirei_100316_utsunomiya.mp3	Japan Bird Research Association
18	Oriental Turtle Dove	Streptopelia orientalis	Stor	-	call	https://www.bird-research.jp/1_shiryo/koe/kijibato_040504_kokubunji_mju.mp3	Japan Bird Research Association
19	Grey Wagtail	Motacilla cinerea	Moci	-	song	https://www.bird-research.jp/1_shiryo/koe/kisekirei_060526_tanzawa_mju.mp3	Japan Bird Research Association
20	Varied Tit	Poecile varius	Pova	Japanese Tit	song	https://www.bird-research.jp/1_shiryo/koe/yamagara_070327_kodaira_mju.mp3	Japan Bird Research Association
21	Japanese Green Woodpecker	Picus awokera	Piaw	-	call	https://www.bird-research.jp/1_shiryo/koe/aogera1_070421_kokubunji_mju.mp3	Japan Bird Research Association
22	Common Cuckoo	Cuculus canorus	Cuca	-	song	https://www.bird-research.jp/1_shiryo/koe/kakko060602_kokubunji_mju.mp3	Japan Bird Research Association
23	Asian Stubtail	Urosphena squameiceps	Ursq	-	song	https://www.bird-research.jp/1_shiryo/koe/yabusame_060526_tanzawa_mju.mp3	Japan Bird Research Association
24	White-cheeked Starling	Spodiopsar cineraceus	Spci	-	call	https://xeno-canto.org/510632	xeno-canto by Anon Torimi - CC BY-NC-SA 4.0
25	Narcissus Flycatcher	Ficedula narcissina	Fina	Chinese Hwamei	song	https://www.bird-research.jp/1_shiryo/koe/kibitaki_090620_kosado_mju.mp3	Japan Bird Research Association
26	Japanese Pygmy Woodpecker	Dendrocopos kizuki	Deki	-	call	https://www.bird-research.jp/1_shiryo/koe/kogera_060706_mooka_mju.mp3	Japan Bird Research Association
We trimmed some of the audio data.
