# Supplementary material for: Quiz-style online training tool helps to learn birdsong identification and support citizen science
Source: PeerJ. 2023 May 31;11:e15387. doi: 10.7717/peerj.15387 (PMC10239230; doi:10.7717/peerj.15387)
Supplement: Table S2 [file peerj-11-15387-s003.xlsx]

## Sheet: S2
Ogawa et al. Quiz-style online training tool helps to learn birdsong identification and support citizen science
S2 Pre- and post-training questionnaires.
Pre-questionnaire(*1)
	Attitudes towards birds
		Q1	(*2) My current interest in birds
		Q2	(*2) My current interest in birdwatching(*3)	Very interested = 1, interested = 2, neutral = 3, not interested = 4, not at all interested = 5
		Q3	(*2) My current interest in birdsong learning
		Q4	Birdwatching experience level	No experience = 1, beginner = 2, intermediate = 3, advanced = 4
		Q5	Birdsong identification experience level
	Personal experience with nature
		Q6	Experience of nature activities(*4) I have participated in over the past year
		Q7	Experience of environmental conservation activities(*5)	Yes = 1, no = 2
		Q8	Pet ownership
	About this survey
		Q9	Motivations to participate in this survey	Want to learn birdsong = 1, want to corporate cooperate bird monitoring = 2, want to cooperate this study = 3, have time = 4, want a reward = 5, others = 6
	Sociodemographic status
		Q10	Gender	Male = 1, female = 2, others = 3, no answer = 4
		Q11	Grade in university	Freshman = 1, sophomore = 2, junior = 3, senior = 4, others = 5, no answer = 6
		Q12	Home town	Hokkaido = 1, ..., Okinawa = 47, others = 48, no answer = 49
Post-questionnaire(*6)
	(*2) Attitudes towards birds
		Q1	(*2) Changes in my interests in birds
		Q2	(*2) Changes in my interests in birdwatching	Really changed = 1, changed = 2, neutral = 3, not changed = 4, not changed at all = 5
		Q3	(*2) Changes in my interests in birdsong learning
		Q4	(*2) My current interest in birds
		Q5	(*2) My current interest in birdwatching	Very interested = 1, interested = 2, neutral = 3, not interested = 4, not at all interested = 5
		Q6	(*2) My current interest in birdsong learning
		Q7	(*2) I know the species name	All = 1, almost all = 2, half = 3, a few = 4, not at all = 5
		Q8	(*2) I have ever heard the bird songs
	About TORI-TORE's usage
		Q9	(*2) Satisfaction with training at TORI-TORE	Satisfied = 1, somewhat satisfied = 2, neutral = 3, somewhat dissatisfied = 4, dissatisfied = 5
		Q10	(*2) Improved skills in species identification by bird songs
		Q11	(*2) The sequence of TORI-TORE was smooth
		Q12	(*2) The explanatory slides about the TORI-TORE were easy to understand
		Q13	(*2) The quiz tool was easy to use	Strongly agree = 1, agree = 2, neutral = 3, disagree = 4, strongly disagree = 5
		Q14	(*2) The training was hard
		Q15	(*2) I want to introduce Tori Tore to my family and close friends once it is open to the public.
		Q16	(*2) I'd like to train again when TORI-TORE opens to the public.
		Q17	(*2) A set number of questions (200 quizzes in a week)	There were too many questions = 1, There were many questions = 2, suitable = 3, There were not enough questions = 4, There were few questions = 5
		Q18	(*2) Wrong specie in the quiz was followed by more questions in the quiz
		Q19	(*2) The frequency of questions on the mastered species has decreased
		Q20	(*2) Sometimes mastered species were also asked
		Q21	(*2) As the proficiency level of the species of the correct alternative increases, a similar species is selected as the incorrect alternatives (but not at lower proficiency levels)	Perceived very much = 1, perceived = 2, neutral = 3, not very perceived = 4, not perceived at all = 5
		Q22	(*2) While the species of the correct alternative were less proficient, the more proficient species were selected for the incorrect alternatives, and as the proficiency level increased, the less proficient species were selected for the incorrect alternatives.
		Q23	Feedback and improvements	An open-ended question
*1: 順序ロジットモデルを用いた解析のため、1~5の数値を入れ替えた（つまり1をネガティブな回答、5をポジティブな回答となるよう入れ替えた）
*1: Translation about the prequestionnaire explanation) The purpose of this questionnaire is to determine the factors that contribute to the effectiveness of training to improve birdsong identification skills. The results of this questionnaire will be used as data for research related to this study. However, all responses will be statistically processed, and responses will not be published in the…
*2: For the analysis using the ordinal logit model, the numbers 1-5 were swapped (1 was swapped for a negative response and 5 for a positive response).
*3: Bird watching includes bird surveys, bird watching as a hobby without the purpose of surveys, and bird watching as a secondary activity to other outdoor activities (mountain climbing, walking, etc.).
*4: Experience with nature activities refers to "outdoor activities such as mountain climbing, camping, hiking, etc., or learning activities related to nature and the environment such as stargazing, observation of plants and animals.
*5: experience of environmental conservation activities refer to "activities in which individuals, households, private organizations, businesses, governments, and other entities that make up society view environmental issues (such as climate change countermeasures, the formation of a recycling-oriented society, and the conservation of biodiversity) as their own problems and voluntarily take actio…
*6: Translation about the postquestionnaire explanation) Finally, we would appreciate your cooperation in completing the postquestionnaire. The purpose of this survey is to determine the effectiveness of training to improve birdsong identification skills and to improve this website. The results of the questionnaire will be used as data for research related to this study, but all responses will be…
