# Supplementary material for: Quiz-style online training tool helps to learn birdsong identification and support citizen science
Source: PeerJ. 2023 May 31;11:e15387. doi: 10.7717/peerj.15387 (PMC10239230; doi:10.7717/peerj.15387)
Supplement: Table S3 — midterm test: effect of taking the midterm test compared with not taking itposttest: the effect of taking the posttest compared with not taking it delayed test: effect of taking the delayed test compared with not taking it ***p < 0.001 [file peerj-11-15387-s004.xlsx]

## Sheet: S3
Ogawa et al. Quiz-style online training tool helps to learn birdsong identification and support citizen science
S3 Summary of the GLMM of the effects of the training methods (adaptive training and baseline training) on test scores.
	Estimate	Std. Error	Z value	p value
(Intercept)	-2.6318	0.329	-8.001	1.24e-15	***
Adaptive training (midterm test)	1.9253	0.2219	8.677	< 2E-16	***
Baseline training (midterm test)	2.6649	0.261	10.211	< 2E-16	***
Adaptive training (posttest)	0.9288	0.2004	4.635	3.57e-06	***
Baseline training (posttest)	0.7833	0.119	6.584	4.57e-11	***
Adaptive training (delayed test)	-0.5118	0.1426	-3.589	0.000332	***
Baseline training (delayed test)	-0.5993	0.1152	-5.203	1.96e-07	***
midterm test: effect of taking the midterm test compared with not taking it
posttest: the effect of taking the posttest compared with not taking it
delayed test: effect of taking the delayed test compared with not taking it
***p < 0.001
