# Supplementary material for: Quiz-style online training tool helps to learn birdsong identification and support citizen science
Source: PeerJ. 2023 May 31;11:e15387. doi: 10.7717/peerj.15387 (PMC10239230; doi:10.7717/peerj.15387)
Supplement: Table S4 — Results for the delayed test were marginally significant. p < 0.1; *p < 0.05; **p < 0.01 [file peerj-11-15387-s005.xlsx]

## Sheet: S4
Ogawa et al. Quiz-style online training tool helps to learn birdsong identification and support citizen science
S4 Summary of the GLMM of the effect of adaptive training on test scores.
	Estimate	Std. Error	Z value	p value
Intercept in midterm test	0.04039	0.309	0.131	0.896
Adaptive training (midterm test)	-0.77805	0.25249	-3.082	0.00206	**
Intercept in posttest	0.8995	0.4186	2.149	0.0317	*
Adaptive training (posttest)	-0.8463	0.4059	-2.085	0.037	*
Intercept in delayed test	0.2318	0.3627	0.639	0.523
Adaptive training (delayed test)	-0.6587	0.3674	-1.793	0.073	.
Results for the delayed test were marginally significant.
.p < 0.1; *p < 0.05; **p < 0.01
