# Supplementary material for: Quiz-style online training tool helps to learn birdsong identification and support citizen science
Source: PeerJ. 2023 May 31;11:e15387. doi: 10.7717/peerj.15387 (PMC10239230; doi:10.7717/peerj.15387)
Supplement: Table S5 — .p < 0.1; *p < 0.05; **p < 0.01; ***p < 0.001 [file peerj-11-15387-s006.xlsx]

## Sheet: S5
Ogawa et al. Quiz-style online training tool helps to learn birdsong identification and support citizen science
S5 Summary of the Wald test for differences in posttest scores between groups.
English name	Abbreviation	Wald Statistic	p value
Common Cuckoo	Cuca	0.064	0.8
Oriental Turtle Dove	Stor	0.064	0.8
Common Pheasant	Phco	4.52	0.033	*
Japanese Bush Warbler	Cedi	0.83	0.36
Carrion Crow	Coco	0.36	0.55
Large-billed Crow	Coma	1.19	0.28
Lesser Cuckoo	Cupo	1.28	0.26
White-cheeked Starling	Spci	3.014	0.082	.
Oriental Reed Warbler	Acor	1.59	0.21
Oriental Greenfinch	Chsi	4.7	0.03	*
Eurasian Tree Sparrow	Pamo	2.66	0.1
Asian Stubtail	Ursq	0.8	0.37
Japanese Green Woodpecker	Piaw	1.42	0.23
Barn Swallow	Hiru	2.22	0.14
Grey Wagtail	Moci	12.54	0.0004	***
Japanese Tit	Pami	0.29	0.59
Eurasian Skylark	Alar	3.55	0.06	.
Japanese Pygmy Woodpecker	Deki	7.94	0.0048	**
Brown-eared Bulbul	Hyam	0.9	0.34
Chinese Hwamei	Gaca	2.72	0.099	.
Meadow Bunting	Emci	0.0095	0.92
Varied Tit	Pova	0.6	0.44
Narcissus Flycatcher	Fina	0.84	0.36
Japanese White-eye	Zoja	0.47	0.49
White Wagtail	Moal	0.72	0.4
Japanese Wagtail	Mogr	0.04	0.84
.p < 0.1; *p < 0.05; **p < 0.01; ***p < 0.001
