# Supplementary material for: Quiz-style online training tool helps to learn birdsong identification and support citizen science
Source: PeerJ. 2023 May 31;11:e15387. doi: 10.7717/peerj.15387 (PMC10239230; doi:10.7717/peerj.15387)
Supplement: Table S6 — Results for the median question interval were marginally significant. p < 0.1; **p < 0.01; ***p < 0.001 [file peerj-11-15387-s007.xlsx]

## Sheet: S6
Ogawa et al. Quiz-style online training tool helps to learn birdsong identification and support citizen science
S6 Summary of MANOVA of the effect of adaptive training on three variables.
	Test statistic		p value
Number of quiz training questions	197.024		<0.001	***
	Pillai	approx F	p value
Inverse lag time	0.60422	2.29	0.00935	**
Median question interval	0.53079	1.6969	0.0659	.
Results for the median question interval were marginally significant.
.p < 0.1; **p < 0.01; ***p < 0.001
