# Supplementary material for: Quiz-style online training tool helps to learn birdsong identification and support citizen science
Source: PeerJ. 2023 May 31;11:e15387. doi: 10.7717/peerj.15387 (PMC10239230; doi:10.7717/peerj.15387)
Supplement: Table S7 — *p < 0.05; ***p < 0 .001 [file peerj-11-15387-s008.xlsx]

## Sheet: S7
Ogawa et al. Quiz-style online training tool helps to learn birdsong identification and support citizen science
S7 Summary of the GLMM of the effect of each variable on posttest scores.
	Estimate	Std. Error	Z value	p value
(Intercept)	-2.23637	0.321176	-6.963	3.33e-12	***
Number of quiz training questions	0.221818	0.016503	13.441	< 2E-16	***
Inverse lag time	0.671701	0.068099	9.864	< 2E-16	***
Median question interval	0.019197	0.002515	7.634	2.27e-14	***
*p < 0.05; ***p <0 .001
