# Supplementary material for: Quiz-style online training tool helps to learn birdsong identification and support citizen science
Source: PeerJ. 2023 May 31;11:e15387. doi: 10.7717/peerj.15387 (PMC10239230; doi:10.7717/peerj.15387)
Supplement: Code S1 [file peerj-11-15387-s009.r]

#####Ogawa et al. Quiz-style online training tool helps to learn birdsong identification and support citizen science.
#####Supplemental Code S1
#####This code was executed using R version 4.1.0 (https://www.R-project.org/).


####Calculating the mean value of each test score####

##Data loading

test_scores_total<-read.csv("test_scores_total.csv",header = TRUE) 
test_scores_total[,c("adaptive")] <- as.factor(test_scores_total[,c("adaptive")]) 

#pretest(=0)
#all
mean(test_scores_total$score[test_scores_total$test == 0])
#adaptive group(=1)
mean(test_scores_total$score[test_scores_total$adaptive == 1 & test_scores_total$test == 0])
#baseline group(=0)
mean(test_scores_total$score[test_scores_total$adaptive == 0 & test_scores_total$test == 0])

#midterm test(=3)
mean(test_scores_total$score[test_scores_total$test == 3])
mma <- mean(test_scores_total$score[test_scores_total$adaptive == 1 & test_scores_total$test == 3])
mmc <- mean(test_scores_total$score[test_scores_total$adaptive == 0 & test_scores_total$test == 3])

#posttest(=6)
mean(test_scores_total$score[test_scores_total$test == 6])
mpa <- mean(test_scores_total$score[test_scores_total$adaptive == 1 & test_scores_total$test == 6])
mpc <- mean(test_scores_total$score[test_scores_total$adaptive == 0 & test_scores_total$test == 6])

#delayed test(=20)
mean(test_scores_total$score[test_scores_total$test == 20])
mda <- mean(test_scores_total$score[test_scores_total$adaptive == 1 & test_scores_total$test == 20])
mdc <- mean(test_scores_total$score[test_scores_total$adaptive == 0 & test_scores_total$test == 20])


####Calculating the standard error of each test score####

#Create a function
std_mean <- function(x){
  sd(x)/sqrt(length(x))
}

std_mean(test_scores_total$score[test_scores_total$adaptive == 1 & test_scores_total$test == 0])
std_mean(test_scores_total$score[test_scores_total$adaptive == 0 & test_scores_total$test == 0])

std_mean(test_scores_total$score[test_scores_total$adaptive == 1 & test_scores_total$test == 3])
std_mean(test_scores_total$score[test_scores_total$adaptive == 0 & test_scores_total$test == 3])

std_mean(test_scores_total$score[test_scores_total$adaptive == 1 & test_scores_total$test == 6])
std_mean(test_scores_total$score[test_scores_total$adaptive == 0 & test_scores_total$test == 6])

std_mean(test_scores_total$score[test_scores_total$adaptive == 1 & test_scores_total$test == 20])
std_mean(test_scores_total$score[test_scores_total$adaptive == 0 & test_scores_total$test == 20])


####Table S4####

##Data loading

test_scores <- read.csv("test_scores.csv", header = TRUE)
test_scores[,c("item")] <- as.factor(test_scores[,c("item")]) 
test_scores[,c("subject")] <- as.factor(test_scores[,c("subject")]) 

#midterm test
test_scores.m <- test_scores[test_scores$test == "m", ]

#posttest
test_scores.post <- test_scores[test_scores$test == "post", ]

#delayed test
test_scores.d <- test_scores[test_scores$test == "d", ]

##In advance, the package glmmTMB should be installed from https://cran.r-project.org/  

##Package loading
library(glmmTMB)

##GLMM

#Whether adaptive training or not affects scores on midterm test
m1<-glmmTMB(cbind(score,1-score) ~ m.adaptive + # fixed effect
                 ((0+m.adaptive)|item) + ((0+m.adaptive)|subject) + # random effect(random slope)
                 (1 | item ) + (1 | subject),  # random effect(random intercept)
               family=binomial, data=test_scores.m)
summary(m1)
outm1 <- summary(m1)
m1p <- outm1$coefficients$cond[2,4] #Store the p-value of m1

#Whether adaptive training or not affects scores on posttest
m2<-glmmTMB(cbind(score,1-score) ~ post.adaptive + # fixed effect
                 ((0+post.adaptive)|item) +  # random effect(random slope)
                 (1 | item ) + (1 | subject),  # random effect(random intercept)
               family=binomial, data=test_scores.post)
summary(m2)
outm2 <- summary(m2)
m2p <- outm2$coefficients$cond[2,4] #Store the p-value of m2

#Whether adaptive training or not affects scores on delayed test
m3<-glmmTMB(cbind(score,1-score) ~ d.adaptive + # fixed effect
                 ((0+d.adaptive)|item) + ((0+d.adaptive)|subject) + # random effect(random slope)
                 (1 | item ) + (1 | subject),  # random effect(random intercept)
               family=binomial, data=test_scores.d)
summary(m3)
outm3 <- summary(m3)
m3p <- outm3$coefficients$cond[2,4] #Store the p-value of m3

####Table S3####

##GLMM

#Whether training methods (adaptive training and baseline training) affects scores on midterm, post, and delayed tests
m4<-glmmTMB(cbind(score,1-score) ~ m.adaptive + m.baseline + post.adaptive + post.baseline + d.adaptive + d.baseline + #fixed effect
                 ((0+m.adaptive)|item) + ((0+m.baseline)|item) +  #random effect(random slope)
                 ((0+post.adaptive)|item) + ((0+post.baseline)|item) +
                 ((0+d.adaptive)|item) + ((0+d.baseline)|item) + 
                 ((0+m.adaptive)|subject) + ((0+m.baseline)|subject) +
                 ((0+post.adaptive)|subject) + ((0+post.baseline)|subject) +
                 ((0+d.adaptive)|subject) + ((0+d.baseline)|subject) +
                 (1 | item ) + (1 | subject),  # random effect(random intercept)
               family=binomial, data=test_scores)
summary(m4)
outm4 <- summary(m4)
m4p_ma <- outm4$coefficients$cond[2,4] #Store the p-value of m4 (m.adaptive)
m4p_mc <- outm4$coefficients$cond[3,4] #Store the p-value of m4 (m.baseline)
m4p_pa <- outm4$coefficients$cond[4,4] #Store the p-value of m4 (post.adaptive)
m4p_pc <- outm4$coefficients$cond[5,4] #Store the p-value of m4 (post.baseline)
m4p_da <- outm4$coefficients$cond[6,4] #Store the p-value of m4 (d.adaptive)
m4p_dc <- outm4$coefficients$cond[7,4] #Store the p-value of m4 (d.baseline)


#### Fig. 4####
#A function that returns the appropriate number of (*) when 
# p > 0.1 "", 0.1 ≧ p > 0.05 ".", 0.05 ≧ p > 0.01 "*", 0.01 ≧ p > 0.001 "**", 0.001 > p "***"
sig <- function(a) {
  if (a > 0.1) {
    return("")
  } else {
    if (a > 0.05) {
      return(".")
    } else {
      if (a > 0.01) {
        return("*")
      } else {
        if (a > 0.001) {
          return("**")
        } else return("***")
      }
    }
  }
}

##In advance, the package ggplot2 should be installed from https://cran.r-project.org/  

##Package loading

library(ggplot2)

ggplot( test_scores_total, aes( x = test, y = score, color = adaptive, group = adaptive ) ) +
  geom_rect(aes(xmin=1, xmax=2, ymin=0, ymax=26), fill="gray", color="NA") + #training periods
  geom_rect(aes(xmin=4, xmax=5, ymin=0, ymax=26), fill="gray", color="NA") + #training periods
  scale_x_continuous(breaks=c(0, 3, 6, 20)) +
  stat_summary( fun = "mean", geom = "line", position = position_dodge( width = 0 ) ) +
  stat_summary( fun.data = mean_cl_normal, geom = "errorbar", width = 0.5, position = position_dodge( width = 0 ) ) + 
  stat_summary( fun = "mean", geom = "point", size = 1, position = position_dodge( width = 0 ) ) +
  theme(panel.background = element_blank(), panel.border=element_blank(),panel.grid=element_blank(),
        axis.ticks.y=element_blank(),text = element_text(size = 30),
        axis.line.x=element_line(colour="black"),axis.line.y=element_line(colour="black")) +
  xlab("Time elapsed (days) from the pretest") +
  scale_colour_manual(name = "legend", labels = c("1" = "adaptive group", 
                                                  "0" = "baseline group"), values = c("1" = "blue", "0" = "red")) +
  annotate("text", x=10, y=25,label=print("training periods"), size=7) +
  annotate("segment", x=6, xend = 4.5, y=23.5, yend = 22) + #line of training periods
  annotate("segment", x=6, xend = 1.5, y=23.5, yend = 22) + #line of training periods
  annotate("segment", x=c(0,3-0.1,3+0.1,6-0.1,6+0.1,20), xend = c(0,3-0.1,3+0.1,6-0.1,6+0.1,20), y=1, yend = 0, colour="blue") + #blue vertical line
  annotate("segment", x=c(0,3+0.1,6+0.1), xend = c(3-0.1,6-0.1,20), y=0, yend = 0, colour="blue") + #blue horizontal line
  annotate("segment", x=c(0,3-0.1,3+0.1,6-0.1,6+0.1,20), xend = c(0,3-0.1,3+0.1,6-0.1,6+0.1,20), y=18, yend = 19, colour="red") + #red vertical line
  annotate("segment", x=c(0,3+0.1,6+0.1), xend = c(3-0.1,6-0.1,20), y=19, yend = 19, colour="red") + #red horizontal line
  annotate("segment", x=c(3-0.9,6-0.9,20-0.9), xend = c(3-0.9,6-0.9,20-0.9), y=c(mmc, mpc, mdc), yend = c(mma, mpa, mda)) + #black vertical line
  annotate("segment", x=c(3-0.9,3-0.9,6-0.9,6-0.9,20-0.9,20-0.9), xend = c(3-0.3,3-0.3,6-0.3,6-0.3,20-0.3,20-0.3), 
           y=c(mma,mmc,mpa,mpc,mda,mdc), yend = c(mma,mmc,mpa,mpc,mda,mdc)) + #black horizontal line
  annotate("text", x=c(1.4,4.6,18.5), y=c((mma+mmc)/2, (mpa+mpc)/2, (mda+mdc)/2), #adaptive and baseline
           label=print(c(sig(m1p), sig(m2p), sig(m3p))), size=10) +
  annotate("text", x=c(1.6,4.5,13), y=c(1, 1, 1), #adaptive
           label=print(c(sig(m4p_ma), sig(m4p_pa), sig(m4p_da))), colour="blue", size=10) +
  annotate("text", x=c(1.6,4.5,13), y=c(20, 20, 20), #baseline
           label=print(c(sig(m4p_mc), sig(m4p_pc), sig(m4p_dc))), colour="red", size=10)

ggsave(filename = "Fig.4.png")


####Fig. 5####

test_scores[,c("post.adaptive")] <- as.factor(test_scores[,c("post.adaptive")]) 

ggplot(data=test_scores[test_scores$test == "post", ],
       mapping = aes(x = reorder(x = item, X = -score), y = score, group = post.adaptive, color = post.adaptive)) +
  xlab("species") + ylab("Accuracy rate") +
  stat_summary( fun.data = mean_se, geom = "errorbar", width = 0.5, position = position_dodge( width = 0.5 )  ) + 
  stat_summary( fun = "mean", geom = "point", size = 3, position = position_dodge( width = 0.5 ) ) +
  theme(panel.background = element_blank(), panel.border=element_blank(),panel.grid=element_blank(),
        legend.position = c(1,1), legend.justification = c(1,2),
        axis.ticks.y=element_blank(),text=element_text(size=24),axis.line.x=element_line(colour="black"),
        axis.line.y=element_line(colour="black"),
        axis.text.x = element_text(face="italic", size = 15)) +
  scale_colour_manual(name = "legend", labels = c("1" = "adaptive group", "0" = "baseline group"), 
                      values = c("1" = "blue", "0" = "red")) 
ggsave("Fig.5.png", width = 17, height = 6)


####Table S5####

##Package loading
library(dplyr)

#Cuca
mean_a <- test_scores %>% filter( test == "post" & item == "Cuca" & post.adaptive == 1) %>% summarise(mean(score))
mean_b <- test_scores %>% filter( test == "post" & item == "Cuca" & post.control == 1) %>% summarise(mean(score))
se_a <- test_scores %>% filter( test == "post" & item == "Cuca" & post.adaptive == 1) %>% summarise(sd (score) / sqrt (length(score)))
se_b <- test_scores %>% filter( test == "post" & item == "Cuca" & post.control == 1) %>% summarise(sd (score) / sqrt (length(score)))
Wald <-(mean_a$`mean(score)`-mean_b$`mean(score)`)^2/(se_a$`sd(score)/sqrt(length(score))`^2+se_b$`sd(score)/sqrt(length(score))`^2)
Wald
1-pchisq(Wald,1)

#Stor
mean_a <- test_scores %>% filter( test == "post" & item == "Stor" & post.adaptive == 1) %>% summarise(mean(score))
mean_b <- test_scores %>% filter( test == "post" & item == "Stor" & post.control == 1) %>% summarise(mean(score))
se_a <- test_scores %>% filter( test == "post" & item == "Stor" & post.adaptive == 1) %>% summarise(sd (score) / sqrt (length(score)))
se_b <- test_scores %>% filter( test == "post" & item == "Stor" & post.control == 1) %>% summarise(sd (score) / sqrt (length(score)))
Wald <-(mean_a$`mean(score)`-mean_b$`mean(score)`)^2/(se_a$`sd(score)/sqrt(length(score))`^2+se_b$`sd(score)/sqrt(length(score))`^2)
Wald
1-pchisq(Wald,1) 

#Phco
mean_a <- test_scores %>% filter( test == "post" & item == "Phco" & post.adaptive == 1) %>% summarise(mean(score))
mean_b <- test_scores %>% filter( test == "post" & item == "Phco" & post.control == 1) %>% summarise(mean(score))
se_a <- test_scores %>% filter( test == "post" & item == "Phco" & post.adaptive == 1) %>% summarise(sd (score) / sqrt (length(score)))
se_b <- test_scores %>% filter( test == "post" & item == "Phco" & post.control == 1) %>% summarise(sd (score) / sqrt (length(score)))
Wald <-(mean_a$`mean(score)`-mean_b$`mean(score)`)^2/(se_a$`sd(score)/sqrt(length(score))`^2+se_b$`sd(score)/sqrt(length(score))`^2)
Wald
1-pchisq(Wald,1)

#Cedi
mean_a <- test_scores %>% filter( test == "post" & item == "Cedi" & post.adaptive == 1) %>% summarise(mean(score))
mean_b <- test_scores %>% filter( test == "post" & item == "Cedi" & post.control == 1) %>% summarise(mean(score))
se_a <- test_scores %>% filter( test == "post" & item == "Cedi" & post.adaptive == 1) %>% summarise(sd (score) / sqrt (length(score)))
se_b <- test_scores %>% filter( test == "post" & item == "Cedi" & post.control == 1) %>% summarise(sd (score) / sqrt (length(score)))
Wald <-(mean_a$`mean(score)`-mean_b$`mean(score)`)^2/(se_a$`sd(score)/sqrt(length(score))`^2+se_b$`sd(score)/sqrt(length(score))`^2)
Wald
1-pchisq(Wald,1)

#Coco
mean_a <- test_scores %>% filter( test == "post" & item == "Coco" & post.adaptive == 1) %>% summarise(mean(score))
mean_b <- test_scores %>% filter( test == "post" & item == "Coco" & post.control == 1) %>% summarise(mean(score))
se_a <- test_scores %>% filter( test == "post" & item == "Coco" & post.adaptive == 1) %>% summarise(sd (score) / sqrt (length(score)))
se_b <- test_scores %>% filter( test == "post" & item == "Coco" & post.control == 1) %>% summarise(sd (score) / sqrt (length(score)))
Wald <-(mean_a$`mean(score)`-mean_b$`mean(score)`)^2/(se_a$`sd(score)/sqrt(length(score))`^2+se_b$`sd(score)/sqrt(length(score))`^2)
Wald
1-pchisq(Wald,1) 

#Coma
mean_a <- test_scores %>% filter( test == "post" & item == "Coma" & post.adaptive == 1) %>% summarise(mean(score))
mean_b <- test_scores %>% filter( test == "post" & item == "Coma" & post.control == 1) %>% summarise(mean(score))
se_a <- test_scores %>% filter( test == "post" & item == "Coma" & post.adaptive == 1) %>% summarise(sd (score) / sqrt (length(score)))
se_b <- test_scores %>% filter( test == "post" & item == "Coma" & post.control == 1) %>% summarise(sd (score) / sqrt (length(score)))
Wald <-(mean_a$`mean(score)`-mean_b$`mean(score)`)^2/(se_a$`sd(score)/sqrt(length(score))`^2+se_b$`sd(score)/sqrt(length(score))`^2)
Wald
1-pchisq(Wald,1)

#Cupo
mean_a <- test_scores %>% filter( test == "post" & item == "Cupo" & post.adaptive == 1) %>% summarise(mean(score))
mean_b <- test_scores %>% filter( test == "post" & item == "Cupo" & post.control == 1) %>% summarise(mean(score))
se_a <- test_scores %>% filter( test == "post" & item == "Cupo" & post.adaptive == 1) %>% summarise(sd (score) / sqrt (length(score)))
se_b <- test_scores %>% filter( test == "post" & item == "Cupo" & post.control == 1) %>% summarise(sd (score) / sqrt (length(score)))
Wald <-(mean_a$`mean(score)`-mean_b$`mean(score)`)^2/(se_a$`sd(score)/sqrt(length(score))`^2+se_b$`sd(score)/sqrt(length(score))`^2)
Wald
1-pchisq(Wald,1)

#Spci
mean_a <- test_scores %>% filter( test == "post" & item == "Spci" & post.adaptive == 1) %>% summarise(mean(score))
mean_b <- test_scores %>% filter( test == "post" & item == "Spci" & post.control == 1) %>% summarise(mean(score))
se_a <- test_scores %>% filter( test == "post" & item == "Spci" & post.adaptive == 1) %>% summarise(sd (score) / sqrt (length(score)))
se_b <- test_scores %>% filter( test == "post" & item == "Spci" & post.control == 1) %>% summarise(sd (score) / sqrt (length(score)))
Wald <-(mean_a$`mean(score)`-mean_b$`mean(score)`)^2/(se_a$`sd(score)/sqrt(length(score))`^2+se_b$`sd(score)/sqrt(length(score))`^2)
Wald
1-pchisq(Wald,1)

#Acor
mean_a <- test_scores %>% filter( test == "post" & item == "Acor" & post.adaptive == 1) %>% summarise(mean(score))
mean_b <- test_scores %>% filter( test == "post" & item == "Acor" & post.control == 1) %>% summarise(mean(score))
se_a <- test_scores %>% filter( test == "post" & item == "Acor" & post.adaptive == 1) %>% summarise(sd (score) / sqrt (length(score)))
se_b <- test_scores %>% filter( test == "post" & item == "Acor" & post.control == 1) %>% summarise(sd (score) / sqrt (length(score)))
Wald <-(mean_a$`mean(score)`-mean_b$`mean(score)`)^2/(se_a$`sd(score)/sqrt(length(score))`^2+se_b$`sd(score)/sqrt(length(score))`^2)
Wald
1-pchisq(Wald,1)

#Chsi
mean_a <- test_scores %>% filter( test == "post" & item == "Chsi" & post.adaptive == 1) %>% summarise(mean(score))
mean_b <- test_scores %>% filter( test == "post" & item == "Chsi" & post.control == 1) %>% summarise(mean(score))
se_a <- test_scores %>% filter( test == "post" & item == "Chsi" & post.adaptive == 1) %>% summarise(sd (score) / sqrt (length(score)))
se_b <- test_scores %>% filter( test == "post" & item == "Chsi" & post.control == 1) %>% summarise(sd (score) / sqrt (length(score)))
Wald <-(mean_a$`mean(score)`-mean_b$`mean(score)`)^2/(se_a$`sd(score)/sqrt(length(score))`^2+se_b$`sd(score)/sqrt(length(score))`^2)
Wald
1 - pchisq(Wald,1)

#Pamo
mean_a <- test_scores %>% filter( test == "post" & item == "Pamo" & post.adaptive == 1) %>% summarise(mean(score))
mean_b <- test_scores %>% filter( test == "post" & item == "Pamo" & post.control == 1) %>% summarise(mean(score))
se_a <- test_scores %>% filter( test == "post" & item == "Pamo" & post.adaptive == 1) %>% summarise(sd (score) / sqrt (length(score)))
se_b <- test_scores %>% filter( test == "post" & item == "Pamo" & post.control == 1) %>% summarise(sd (score) / sqrt (length(score)))
Wald <-(mean_a$`mean(score)`-mean_b$`mean(score)`)^2/(se_a$`sd(score)/sqrt(length(score))`^2+se_b$`sd(score)/sqrt(length(score))`^2)
Wald
1 - pchisq(Wald,1)

#Ursq
mean_a <- test_scores %>% filter( test == "post" & item == "Ursq" & post.adaptive == 1) %>% summarise(mean(score))
mean_b <- test_scores %>% filter( test == "post" & item == "Ursq" & post.control == 1) %>% summarise(mean(score))
se_a <- test_scores %>% filter( test == "post" & item == "Ursq" & post.adaptive == 1) %>% summarise(sd (score) / sqrt (length(score)))
se_b <- test_scores %>% filter( test == "post" & item == "Ursq" & post.control == 1) %>% summarise(sd (score) / sqrt (length(score)))
Wald <-(mean_a$`mean(score)`-mean_b$`mean(score)`)^2/(se_a$`sd(score)/sqrt(length(score))`^2+se_b$`sd(score)/sqrt(length(score))`^2)
Wald
1 - pchisq(Wald,1)

#Piaw
mean_a <- test_scores %>% filter( test == "post" & item == "Piaw" & post.adaptive == 1) %>% summarise(mean(score))
mean_b <- test_scores %>% filter( test == "post" & item == "Piaw" & post.control == 1) %>% summarise(mean(score))
se_a <- test_scores %>% filter( test == "post" & item == "Piaw" & post.adaptive == 1) %>% summarise(sd (score) / sqrt (length(score)))
se_b <- test_scores %>% filter( test == "post" & item == "Piaw" & post.control == 1) %>% summarise(sd (score) / sqrt (length(score)))
Wald <-(mean_a$`mean(score)`-mean_b$`mean(score)`)^2/(se_a$`sd(score)/sqrt(length(score))`^2+se_b$`sd(score)/sqrt(length(score))`^2)
Wald
1 - pchisq(Wald,1)

#Hiru
mean_a <- test_scores %>% filter( test == "post" & item == "Hiru" & post.adaptive == 1) %>% summarise(mean(score))
mean_b <- test_scores %>% filter( test == "post" & item == "Hiru" & post.control == 1) %>% summarise(mean(score))
se_a <- test_scores %>% filter( test == "post" & item == "Hiru" & post.adaptive == 1) %>% summarise(sd (score) / sqrt (length(score)))
se_b <- test_scores %>% filter( test == "post" & item == "Hiru" & post.control == 1) %>% summarise(sd (score) / sqrt (length(score)))
Wald <-(mean_a$`mean(score)`-mean_b$`mean(score)`)^2/(se_a$`sd(score)/sqrt(length(score))`^2+se_b$`sd(score)/sqrt(length(score))`^2)
Wald
1 - pchisq(Wald,1) 

#Moci
mean_a <- test_scores %>% filter( test == "post" & item == "Moci" & post.adaptive == 1) %>% summarise(mean(score))
mean_b <- test_scores %>% filter( test == "post" & item == "Moci" & post.control == 1) %>% summarise(mean(score))
se_a <- test_scores %>% filter( test == "post" & item == "Moci" & post.adaptive == 1) %>% summarise(sd (score) / sqrt (length(score)))
se_b <- test_scores %>% filter( test == "post" & item == "Moci" & post.control == 1) %>% summarise(sd (score) / sqrt (length(score)))
Wald <-(mean_a$`mean(score)`-mean_b$`mean(score)`)^2/(se_a$`sd(score)/sqrt(length(score))`^2+se_b$`sd(score)/sqrt(length(score))`^2)
Wald
1-pchisq(Wald,1) 

#Pami
mean_a <- test_scores %>% filter( test == "post" & item == "Pami" & post.adaptive == 1) %>% summarise(mean(score))
mean_b <- test_scores %>% filter( test == "post" & item == "Pami" & post.control == 1) %>% summarise(mean(score))
se_a <- test_scores %>% filter( test == "post" & item == "Pami" & post.adaptive == 1) %>% summarise(sd (score) / sqrt (length(score)))
se_b <- test_scores %>% filter( test == "post" & item == "Pami" & post.control == 1) %>% summarise(sd (score) / sqrt (length(score)))
Wald <-(mean_a$`mean(score)`-mean_b$`mean(score)`)^2/(se_a$`sd(score)/sqrt(length(score))`^2+se_b$`sd(score)/sqrt(length(score))`^2)
Wald
1-pchisq(Wald,1)

#Alar
mean_a <- test_scores %>% filter( test == "post" & item == "Alar" & post.adaptive == 1) %>% summarise(mean(score))
mean_b <- test_scores %>% filter( test == "post" & item == "Alar" & post.control == 1) %>% summarise(mean(score))
se_a <- test_scores %>% filter( test == "post" & item == "Alar" & post.adaptive == 1) %>% summarise(sd (score) / sqrt (length(score)))
se_b <- test_scores %>% filter( test == "post" & item == "Alar" & post.control == 1) %>% summarise(sd (score) / sqrt (length(score)))
Wald <-(mean_a$`mean(score)`-mean_b$`mean(score)`)^2/(se_a$`sd(score)/sqrt(length(score))`^2+se_b$`sd(score)/sqrt(length(score))`^2)
Wald
1-pchisq(Wald,1)

#Deki
mean_a <- test_scores %>% filter( test == "post" & item == "Deki" & post.adaptive == 1) %>% summarise(mean(score))
mean_b <- test_scores %>% filter( test == "post" & item == "Deki" & post.control == 1) %>% summarise(mean(score))
se_a <- test_scores %>% filter( test == "post" & item == "Deki" & post.adaptive == 1) %>% summarise(sd (score) / sqrt (length(score)))
se_b <- test_scores %>% filter( test == "post" & item == "Deki" & post.control == 1) %>% summarise(sd (score) / sqrt (length(score)))
Wald <-(mean_a$`mean(score)`-mean_b$`mean(score)`)^2/(se_a$`sd(score)/sqrt(length(score))`^2+se_b$`sd(score)/sqrt(length(score))`^2)
Wald
1-pchisq(Wald,1)

#Hyam
mean_a <- test_scores %>% filter( test == "post" & item == "Hyam" & post.adaptive == 1) %>% summarise(mean(score))
mean_b <- test_scores %>% filter( test == "post" & item == "Hyam" & post.control == 1) %>% summarise(mean(score))
se_a <- test_scores %>% filter( test == "post" & item == "Hyam" & post.adaptive == 1) %>% summarise(sd (score) / sqrt (length(score)))
se_b <- test_scores %>% filter( test == "post" & item == "Hyam" & post.control == 1) %>% summarise(sd (score) / sqrt (length(score)))
Wald <-(mean_a$`mean(score)`-mean_b$`mean(score)`)^2/(se_a$`sd(score)/sqrt(length(score))`^2+se_b$`sd(score)/sqrt(length(score))`^2)
Wald
1-pchisq(Wald,1)

#Gaca
mean_a <- test_scores %>% filter( test == "post" & item == "Gaca" & post.adaptive == 1) %>% summarise(mean(score))
mean_b <- test_scores %>% filter( test == "post" & item == "Gaca" & post.control == 1) %>% summarise(mean(score))
se_a <- test_scores %>% filter( test == "post" & item == "Gaca" & post.adaptive == 1) %>% summarise(sd (score) / sqrt (length(score)))
se_b <- test_scores %>% filter( test == "post" & item == "Gaca" & post.control == 1) %>% summarise(sd (score) / sqrt (length(score)))
Wald <-(mean_a$`mean(score)`-mean_b$`mean(score)`)^2/(se_a$`sd(score)/sqrt(length(score))`^2+se_b$`sd(score)/sqrt(length(score))`^2)
Wald
1-pchisq(Wald,1)

#Emci
mean_a <- test_scores %>% filter( test == "post" & item == "Emci" & post.adaptive == 1) %>% summarise(mean(score))
mean_b <- test_scores %>% filter( test == "post" & item == "Emci" & post.control == 1) %>% summarise(mean(score))
se_a <- test_scores %>% filter( test == "post" & item == "Emci" & post.adaptive == 1) %>% summarise(sd (score) / sqrt (length(score)))
se_b <- test_scores %>% filter( test == "post" & item == "Emci" & post.control == 1) %>% summarise(sd (score) / sqrt (length(score)))
Wald <-(mean_a$`mean(score)`-mean_b$`mean(score)`)^2/(se_a$`sd(score)/sqrt(length(score))`^2+se_b$`sd(score)/sqrt(length(score))`^2)
Wald
1-pchisq(Wald,1)

#Pova
mean_a <- test_scores %>% filter( test == "post" & item == "Pova" & post.adaptive == 1) %>% summarise(mean(score))
mean_b <- test_scores %>% filter( test == "post" & item == "Pova" & post.control == 1) %>% summarise(mean(score))
se_a <- test_scores %>% filter( test == "post" & item == "Pova" & post.adaptive == 1) %>% summarise(sd (score) / sqrt (length(score)))
se_b <- test_scores %>% filter( test == "post" & item == "Pova" & post.control == 1) %>% summarise(sd (score) / sqrt (length(score)))
Wald <-(mean_a$`mean(score)`-mean_b$`mean(score)`)^2/(se_a$`sd(score)/sqrt(length(score))`^2+se_b$`sd(score)/sqrt(length(score))`^2)
Wald
1-pchisq(Wald,1)

#Fina
mean_a <- test_scores %>% filter( test == "post" & item == "Fina" & post.adaptive == 1) %>% summarise(mean(score))
mean_b <- test_scores %>% filter( test == "post" & item == "Fina" & post.control == 1) %>% summarise(mean(score))
se_a <- test_scores %>% filter( test == "post" & item == "Fina" & post.adaptive == 1) %>% summarise(sd (score) / sqrt (length(score)))
se_b <- test_scores %>% filter( test == "post" & item == "Fina" & post.control == 1) %>% summarise(sd (score) / sqrt (length(score)))
Wald <-(mean_a$`mean(score)`-mean_b$`mean(score)`)^2/(se_a$`sd(score)/sqrt(length(score))`^2+se_b$`sd(score)/sqrt(length(score))`^2)
Wald
1-pchisq(Wald,1)

#Zoja
mean_a <- test_scores %>% filter( test == "post" & item == "Zoja" & post.adaptive == 1) %>% summarise(mean(score))
mean_b <- test_scores %>% filter( test == "post" & item == "Zoja" & post.control == 1) %>% summarise(mean(score))
se_a <- test_scores %>% filter( test == "post" & item == "Zoja" & post.adaptive == 1) %>% summarise(sd (score) / sqrt (length(score)))
se_b <- test_scores %>% filter( test == "post" & item == "Zoja" & post.control == 1) %>% summarise(sd (score) / sqrt (length(score)))
Wald <-(mean_a$`mean(score)`-mean_b$`mean(score)`)^2/(se_a$`sd(score)/sqrt(length(score))`^2+se_b$`sd(score)/sqrt(length(score))`^2)
Wald
1-pchisq(Wald,1)

#Moal
mean_a <- test_scores %>% filter( test == "post" & item == "Moal" & post.adaptive == 1) %>% summarise(mean(score))
mean_b <- test_scores %>% filter( test == "post" & item == "Moal" & post.control == 1) %>% summarise(mean(score))
se_a <- test_scores %>% filter( test == "post" & item == "Moal" & post.adaptive == 1) %>% summarise(sd (score) / sqrt (length(score)))
se_b <- test_scores %>% filter( test == "post" & item == "Moal" & post.control == 1) %>% summarise(sd (score) / sqrt (length(score)))
Wald <-(mean_a$`mean(score)`-mean_b$`mean(score)`)^2/(se_a$`sd(score)/sqrt(length(score))`^2+se_b$`sd(score)/sqrt(length(score))`^2)
Wald
1-pchisq(Wald,1)

#Mogr
mean_a <- test_scores %>% filter( test == "post" & item == "Mogr" & post.adaptive == 1) %>% summarise(mean(score))
mean_b <- test_scores %>% filter( test == "post" & item == "Mogr" & post.control == 1) %>% summarise(mean(score))
se_a <- test_scores %>% filter( test == "post" & item == "Mogr" & post.adaptive == 1) %>% summarise(sd (score) / sqrt (length(score)))
se_b <- test_scores %>% filter( test == "post" & item == "Mogr" & post.control == 1) %>% summarise(sd (score) / sqrt (length(score)))
Wald <-(mean_a$`mean(score)`-mean_b$`mean(score)`)^2/(se_a$`sd(score)/sqrt(length(score))`^2+se_b$`sd(score)/sqrt(length(score))`^2)
Wald
1-pchisq(Wald,1)


####attitude in post-questionnaire####

##In advance, the package ordinal should be installed from https://cran.r-project.org/  

##Package loading

library(ordinal)

##Data loading
## Loading each subject's postquestionnaire response data
postq <- read.csv("postq.csv", header = TRUE)
postq[,c("adaptive")] <- as.factor(postq[,c("adaptive")])

postq[,c("Q1")] <- as.ordered(postq[,c("Q1")])
postq[,c("Q2")] <- as.ordered(postq[,c("Q2")])
postq[,c("Q3")] <- as.ordered(postq[,c("Q3")])
postq[,c("Q4")] <- as.ordered(postq[,c("Q4")])
postq[,c("Q5")] <- as.ordered(postq[,c("Q5")])
postq[,c("Q6")] <- as.ordered(postq[,c("Q6")])
postq[,c("Q7")] <- as.ordered(postq[,c("Q7")])
postq[,c("Q8")] <- as.ordered(postq[,c("Q8")])
postq[,c("Q9")] <- as.ordered(postq[,c("Q9")])
postq[,c("Q10")] <- as.ordered(postq[,c("Q10")])
postq[,c("Q11")] <- as.ordered(postq[,c("Q11")])
postq[,c("Q12")] <- as.ordered(postq[,c("Q12")])
postq[,c("Q13")] <- as.ordered(postq[,c("Q13")])
postq[,c("Q14")] <- as.ordered(postq[,c("Q14")])
postq[,c("Q15")] <- as.ordered(postq[,c("Q15")])
postq[,c("Q16")] <- as.ordered(postq[,c("Q16")])
postq[,c("Q17")] <- as.ordered(postq[,c("Q17")])
postq[,c("Q18")] <- as.ordered(postq[,c("Q18")])
postq[,c("Q19")] <- as.ordered(postq[,c("Q19")])
postq[,c("Q20")] <- as.ordered(postq[,c("Q20")])
postq[,c("Q21")] <- as.ordered(postq[,c("Q21")])
postq[,c("Q22")] <- as.ordered(postq[,c("Q22")])

##CLM

#Whether adaptive training or not affects post-questionnaire responses
m5<-clm(Q1 ~ adaptive , data=postq)
summary(m5)

m6<-clm(Q2 ~ adaptive, data=postq)
summary(m6)

m7<-clm(Q3 ~ adaptive, data=postq)
summary(m7)

m8<-clm(Q4 ~ adaptive, data=postq)
summary(m8)

m9<-clm(Q5 ~ adaptive, data=postq)
summary(m9)

m10<-clm(Q6 ~ adaptive, data=postq)
summary(m10)

m11<-clm(Q7 ~ adaptive, data=postq)
summary(m11)

m12<-clm(Q8 ~ adaptive, data=postq)
summary(m12)

m13<-clm(Q9 ~ adaptive, data=postq)
summary(m13)

m14<-clm(Q10 ~ adaptive, data=postq)
summary(m14)

m15<-clm(Q11 ~ adaptive, data=postq)
summary(m15)

m16<-clm(Q12 ~ adaptive, data=postq)
summary(m16)

m17<-clm(Q13 ~ adaptive, data=postq)
summary(m17)

m18<-clm(Q14 ~ adaptive, data=postq)
summary(m18)

m19<-clm(Q15 ~ adaptive, data=postq)
summary(m19)

m20<-clm(Q16 ~ adaptive, data=postq)
summary(m20)

m21<-clm(Q17 ~ adaptive, data=postq)
summary(m21)

m22<-clm(Q18 ~ adaptive, data=postq)
summary(m22)

m23<-clm(Q19 ~ adaptive, data=postq)
summary(m23)

m24<-clm(Q20 ~ adaptive, data=postq)
summary(m24)

m25<-clm(Q21 ~ adaptive, data=postq)
summary(m25)

m26<-clm(Q22 ~ adaptive, data=postq)
summary(m26)


####attitude in pre- and post-questionnaire####

##Data loading

## Loading each subject's prequestionnaire response data
preq <- read.csv("preq.csv", header = TRUE)
preq[,c("adaptive")] <- as.factor(preq[,c("adaptive")])

preq[,c("Q1")] <- as.ordered(preq[,c("Q1")])
preq[,c("Q2")] <- as.ordered(preq[,c("Q2")])
preq[,c("Q3")] <- as.ordered(preq[,c("Q3")])

preq.interest <- preq
postq.interest <- postq

#Delete all columns except the relevant one (about interest).
x <- 0
preq.interest <- preq.interest[,-1] 
while(x <= 15){
  preq.interest <- preq.interest[,-5]
  x <- x + 1
}

postq.interest <- postq.interest[,c(-1,-3,-4,-5)]
x <- 0
while(x <= 16){
  postq.interest <- postq.interest[,-5]
  x <- x + 1
}

#change colnames
colnames(preq.interest) <- c("adaptive", "bird", "birdwatching", "birdsong")
colnames(postq.interest) <- c("adaptive", "bird", "birdwatching", "birdsong")

#combine preq.interest and post.interest
interest<-rbind(preq.interest,postq.interest)

#Create a bector where prequestionnaire is 0 and postquestionnaire is 1
questionnaire<-c(rep("0",66),rep("1",66))

interest<-cbind(interest,questionnaire)

interest.a<-interest[interest$adaptive==1,]
interest.c<-interest[interest$adaptive==0,]

#Pre-questionnaire: 0, adaptive group in Post-questionnaire: 1, baseline group in Post-questionnaire: 0
adaptive2<-c(rep("0",66),rep("1",27),rep("0",39))
interest<-cbind(interest,adaptive2)
#Pre-questionnaire: 0, adaptive group in Post-questionnaire: 0, baseline group in Post-questionnaire: 1
baseline2<-c(rep("0",66),rep("0",27),rep("1",39))
interest<-cbind(interest,baseline2)

##CLM

#Whether training methods affects post-questionnaire responses considering pre-questionnaire

m27<-clm(bird ~ adaptive2+baseline2, data = interest)
summary(m27)

m28<-clm(birdwatching ~ adaptive2+baseline2, data = interest)
summary(m28)

m29<-clm(birdsong ~ adaptive2+baseline2, data = interest)
summary(m29)


####Table S6####

##Data loading

spp_binomial <- read.csv("binomial.csv", header = FALSE)

##In advance, the package MANOVA.RM should be installed from https://cran.r-project.org/  

##Package loading

library(MANOVA.RM)

#number of quiz training questions
n1 <- list()
n2 <- NULL
#for 26spp
for (i in 1:26) {
  n2 <- subset(test_scores.post, item==spp_binomial$V1[i], c(number.of.quiz.training.questions))
  n1 <- append(n1, n2)
}　

n3 <- NULL
for (i in 1:26) {
  n3 <- cbind(n3, n1[[i]]) # number of quiz training questions for each of the 26 species combined into n3
}

n4 <- cbind(n3, subset(test_scores.post, item==spp_binomial$V1[1], c(post.adaptive))) #Add information about whether each user is an adaptive group to n3
colnames(n4) <- spp_binomial$V1 
names(n4)[27] <- "post.adaptive"

##MANOVA in the case of multicollinearity

#Whether adaptive training or not affects the number of quiz training questions of each species
m30 <- MANOVA.wide(cbind(Acor, Alar, Cedi, Chsi, Coco, Coma, Cuca, Cupo, Deki, Emci, Fina, Gaca, Hiru, Hyam, Moal, Moci, 
                           Mogr, Pami, Pamo, Phco, Piaw, Pova, Spci, Stor, Ursq, Zoja) ~ post.adaptive, data=n4)
summary(m30)


#inverse lag time
test_scores$lag.time.days <- test_scores$lag.time/(60*60*24)
test_scores$inverse.lag.time <- 1/test_scores$lag.time.days
test_scores$inverse.lag.time[test_scores$inverse.lag.time == "Inf"] <- 0 #最初から0であったものは0とみなす
test_scores.post <- test_scores[test_scores$test == "post", ]
test_scores.post[,c("post.adaptive")] <- as.factor(test_scores.post[,c("post.adaptive")])

n1 <- list()
n2 <- NULL

for (i in 1:26) {
  n2 <- subset(test_scores.post, item==spp_binomial$V1[i], c(inverse.lag.time)) 
  n1 <- append(n1, n2)
}　

n3 <- NULL
for (i in 1:26) {
  n3 <- cbind(n3, n1[[i]])
}

n4 <- cbind(n3, subset(test_scores.post, item==spp_binomial$V1[1], c(post.adaptive)))
n5 <- as.matrix(n4[,1:26]) 

##MANOVA

#Whether adaptive training or not affects the inverse lag time of each species
m31 <- manova(n5 ~ post.adaptive, data=n4)
summary(m31)

#median question interval
n1 <- list()
n2 <- NULL

for (i in 1:26) {
  n2 <- subset(test_scores.post, item==spp_binomial$V1[i], c(median.question.interval))
  n1 <- append(n1, n2)
}　

n3 <- NULL
for (i in 1:26) {
  n3 <- cbind(n3, n1[[i]])
}
n4 <- cbind(n3, subset(test_scores.post, item==spp_binomial$V1[1], c(post.adaptive)))

n5 <- as.matrix(n4[,1:26])

##MANOVA

#Whether adaptive training or not affects the median question interval of each species
m32 <- manova(n5 ~ post.adaptive, data=n4)
summary(m32)


####Table S7####

##GLMM

#The number of quiz training questions, inverse lag time, and median question interval affects the score of the midterm, post, and delayed tests
m33 <- glmmTMB(cbind(score,1-score) ~ number.of.quiz.training.questions + inverse.lag.time + median.question.interval + # fixed effect
                   ((0+number.of.quiz.training.questions)|item) + # random effect (random slope)
                   ((0+inverse.lag.time)|item) + 
                   ((0+median.question.interval)|item) + 
                   (1 | item ) + (1 | subject),  # random effect (random intercept)
                 family=binomial, data=test_scores)
summary(m33)
rr <- ranef(m33)


####Fig.6-8####

##Data loading
accuracy_rate<-read.csv("accuracy_rate.csv",header = TRUE) 
accuracy_rate.post <- subset(accuracy_rate, test=="post")

number.of.quiz.training.questions <- c() 
inverse.lag.time <- c()
median.question.interval <- c()
adaptive <- c() 


#adaptive group
for (i in 1:26) {
  nnn <- test_scores.post[test_scores.post$post.adaptive == "1" & test_scores.post$item == spp_binomial$V1[i], ]
  mn <- mean(nnn$number.of.quiz.training.questions)
  mi <- mean(nnn$inverse.lag.time)
  mii <- mean(nnn$median.question.interval)
  number.of.quiz.training.questions <- append(number.of.quiz.training.questions, mn)
  inverse.lag.time <- append(inverse.lag.time, mi)
  median.question.interval <- append(median.question.interval, mii)
  adaptive <- append(adaptive, 1)
}
#baseline group
for (i in 1:26) {
  nnn <- test_scores.post[test_scores.post$post.adaptive == "0" & test_scores.post$item == spp_binomial$V1[i], ]
  mn <- mean(nnn$number.of.quiz.training.questions)
  mi <- mean(nnn$inverse.lag.time)
  mii <- mean(nnn$median.question.interval)
  number.of.quiz.training.questions <- append(number.of.quiz.training.questions, mn)
  inverse.lag.time <- append(inverse.lag.time, mi)
  median.question.interval <- append(median.question.interval, mii)
  adaptive <- append(adaptive, 0)
}

random.slope.1 <- c() #number.of.quiz.training.questions
random.slope.2 <- c() #inverse.lag.time
random.slope.3 <- c() #median.question.interval
intercept <- c() 

for (i in 1:26) {
  random.slope.1 <- append(random.slope.1, rr[[1]]$item[i,1])
  random.slope.2 <- append(random.slope.2, rr[[1]]$item[i,2])
  random.slope.3 <- append(random.slope.3, rr[[1]]$item[i,3])
  intercept <- append(intercept, rr[[1]]$item[i,4])
}
for (i in 1:26) {
  random.slope.1 <- append(random.slope.1, rr[[1]]$item[i,1])
  random.slope.2 <- append(random.slope.2, rr[[1]]$item[i,2])
  random.slope.3 <- append(random.slope.3, rr[[1]]$item[i,3])
  intercept <- append(intercept, rr[[1]]$item[i,4])
}

out1 <- summary(m33)
incept <- out1$coefficients$cond[1,1]
estimates.1 <- out1$coefficients$cond[2,1]
estimates.2 <- out1$coefficients$cond[3,1]
estimates.3 <- out1$coefficients$cond[4,1]

spp_binomial2 <- rbind(spp_binomial, spp_binomial)
colnames(spp_binomial2) <- c("spp_binomial2")

d3 <- data.frame(spp_binomial2 = spp_binomial2, number.of.quiz.training.questions = number.of.quiz.training.questions, inverse.lag.time = inverse.lag.time, 
                 median.question.interval = median.question.interval, adaptive = adaptive, rate = accuracy_rate.post$rate, random.slope.1 = random.slope.1, 
                 random.slope.2 = random.slope.2, random.slope.3 = random.slope.3, intercept = intercept)
d3[,c("adaptive")] <- as.factor(d3[,c("adaptive")])

##In advance, the package ggrepel should be installed from https://cran.r-project.org/  

##Package loading

library(ggrepel)

#number.of.quiz.training.questions
ggplot(data = d3, mapping = aes(x = number.of.quiz.training.questions, y = rate, color = adaptive, label = spp_binomial2)) +
  theme(panel.background = element_blank(), panel.border=element_blank(),panel.grid=element_blank(),
        axis.ticks.y=element_blank(),text=element_text(size=30),axis.line.x=element_line(colour="black"),
        axis.line.y=element_line(colour="black"), 
        legend.position = c(1,1), legend.justification = c(1,2)) +
  scale_colour_manual(name = "legend", labels = c("1" = "adaptive group", "0" = "baseline group"), 
                      values = c("1" = "blue", "0" = "red")) +
  #geom_text(size = 5, fontface="italic") +
  geom_point(size=3) + #add points
  geom_text_repel(size = 8, fontface="italic",force = 30) + #Avoid overlapping text. Adjust the distance between text labels with "force"
  xlab("Number of quiz training questions") + ylab("Accuracy rate") 
#guides(colour = guide_legend(reverse = TRUE)) 
ggsave("Fig.6.png", width = 14, height = 13)

#inverse.lag.time
ggplot(data = d3, mapping = aes(x = inverse.lag.time, y = rate, color = adaptive, label = spp_binomial2)) +
  theme(panel.background = element_blank(), panel.border=element_blank(),panel.grid=element_blank(),
        axis.ticks.y=element_blank(),text=element_text(size=30),axis.line.x=element_line(colour="black"),
        axis.line.y=element_line(colour="black"),
        legend.position = c(1,1), legend.justification = c(1,2)) +
  scale_colour_manual(name = "legend", labels = c("1" = "adaptive group", "0" = "baseline group"), values = c("1" = "blue", "0" = "red")) +
  #geom_text(size = 5, fontface="italic") +
  geom_point(size=3) + #add points
  geom_text_repel(size = 8, fontface="italic",force = 30) + #Avoid overlapping text. Adjust the distance between text labels with "force"
  xlab("(←Large lag time)  Inverse lag time (/days)  (→Small lag time)") + ylab("Accuracy rate")
#guides(colour = guide_legend(reverse = TRUE)) 
ggsave("Fig.7.png", width = 14, height = 13)

#median.question.interval
ggplot(data = d3, mapping = aes(x = median.question.interval, y = rate, color = adaptive, label = spp_binomial2)) +
  theme(panel.background = element_blank(), panel.border=element_blank(),panel.grid=element_blank(),
        axis.ticks.y=element_blank(),text=element_text(size=30),axis.line.x=element_line(colour="black"),
        axis.line.y=element_line(colour="black"),
        legend.position = c(1,0.5), legend.justification = c(1,2)) +
  scale_colour_manual(name = "legend", labels = c("1" = "adaptive group", "0" = "baseline group"), values = c("1" = "blue", "0" = "red")) +
  #geom_text(size = 5, fontface="italic") +
  geom_point(size=3) + #add points
  geom_text_repel(size = 8, fontface="italic",force = 30) + #Avoid overlapping text. Adjust the distance between text labels with "force"
  xlab("Median question interval") + ylab("Accuracy rate")
#guides(colour = guide_legend(reverse = TRUE)) 
ggsave("Fig.8.png", width = 14, height = 13)


####correlation coefficient of each explanatory value and random slope####
d3$r1.estimates <- d3$random.slope.1+estimates.1
d3$r2.estimates <- d3$random.slope.2+estimates.2
d3$r3.estimates <- d3$random.slope.1+estimates.3

d3.a <- subset(d3, adaptive == 1)
d3.c <- subset(d3, adaptive == 0)

#number.of.quiz.training.questions
cor.test(d3.a$number.of.quiz.training.questions, d3.a$r1.estimates)
cor.test(d3.c$number.of.quiz.training.questions, d3.c$r1.estimates)

#inverse.lag.time
cor.test(d3.a$inverse.lag.time, d3.a$r2.estimates)
cor.test(d3.c$inverse.lag.time, d3.c$r2.estimates)

#median.question.interval
cor.test(d3.a$median.question.interval, d3.a$r3.estimates)
cor.test(d3.c$median.question.interval, d3.c$r3.estimates)
