# Supplementary material for: Quiz-style online training tool helps to learn birdsong identification and support citizen science
Source: PeerJ. 2023 May 31;11:e15387. doi: 10.7717/peerj.15387 (PMC10239230; doi:10.7717/peerj.15387)
Supplement: Data S1 [file peerj-11-15387-s010.zip]

Archive with 6 entries (6 files):
- Supplemental Data S4/accuracy_rate.csv
- Supplemental Data S4/postq.csv
- Supplemental Data S4/preq.csv
- Supplemental Data S4/test_scores.csv
- Supplemental Data S4/test_scores_total.csv
- Supplemental Article S12.pdf
