# Supplementary material for: Quiz-style online training tool helps to learn birdsong identification and support citizen science
Source: PeerJ. 2023 May 31;11:e15387. doi: 10.7717/peerj.15387 (PMC10239230; doi:10.7717/peerj.15387)
Supplement: Data S1 [file peerj-11-15387-s010.zip › Supplemental Data S4/accuracy_rate.csv]

sequence number	species	test	adaptive	correct	all	rate
1	Acor	pre	1	0	27	0
2	Alar	pre	1	1	27	0.037
3	Cedi	pre	1	16	27	0.593
4	Chsi	pre	1	1	27	0.037
5	Coco	pre	1	4	27	0.148
6	Coma	pre	1	9	27	0.333
7	Cuca	pre	1	22	27	0.815
8	Cupo	pre	1	2	27	0.074
9	Deki	pre	1	3	27	0.111
10	Emci	pre	1	2	27	0.074
11	Fina	pre	1	0	27	0
12	Gaca	pre	1	0	27	0
13	Hiru	pre	1	1	27	0.037
14	Hyam	pre	1	0	27	0
15	Moal	pre	1	0	27	0
16	Moci	pre	1	1	27	0.037
17	Mogr	pre	1	1	27	0.037
18	Pami	pre	1	0	27	0
19	Pamo	pre	1	7	27	0.259
20	Phco	pre	1	7	27	0.259
21	Piaw	pre	1	0	27	0
22	Pova	pre	1	0	27	0
23	Spci	pre	1	2	27	0.074
24	Stor	pre	1	12	27	0.444
25	Ursq	pre	1	0	27	0
26	Zoja	pre	1	0	27	0
27	Acor	pre	0	0	39	0
28	Alar	pre	0	1	39	0.026
29	Cedi	pre	0	19	39	0.487
30	Chsi	pre	0	2	39	0.051
31	Coco	pre	0	12	39	0.308
32	Coma	pre	0	14	39	0.359
33	Cuca	pre	0	32	39	0.821
34	Cupo	pre	0	4	39	0.103
35	Deki	pre	0	2	39	0.051
36	Emci	pre	0	1	39	0.026
37	Fina	pre	0	4	39	0.103
38	Gaca	pre	0	0	39	0
39	Hiru	pre	0	2	39	0.051
40	Hyam	pre	0	1	39	0.026
41	Moal	pre	0	1	39	0.026
42	Moci	pre	0	1	39	0.026
43	Mogr	pre	0	1	39	0.026
44	Pami	pre	0	1	39	0.026
45	Pamo	pre	0	12	39	0.308
46	Phco	pre	0	14	39	0.359
47	Piaw	pre	0	1	39	0.026
48	Pova	pre	0	0	39	0
49	Spci	pre	0	1	39	0.026
50	Stor	pre	0	22	39	0.564
51	Ursq	pre	0	1	39	0.026
52	Zoja	pre	0	1	39	0.026
53	Acor	m	1	9	27	0.333
54	Alar	m	1	3	27	0.111
55	Cedi	m	1	18	27	0.667
56	Chsi	m	1	3	27	0.111
57	Coco	m	1	21	27	0.778
58	Coma	m	1	18	27	0.667
59	Cuca	m	1	27	27	1
60	Cupo	m	1	12	27	0.444
61	Deki	m	1	8	27	0.296
62	Emci	m	1	3	27	0.111
63	Fina	m	1	4	27	0.148
64	Gaca	m	1	10	27	0.37
65	Hiru	m	1	5	27	0.185
66	Hyam	m	1	4	27	0.148
67	Moal	m	1	2	27	0.074
68	Moci	m	1	8	27	0.296
69	Mogr	m	1	3	27	0.111
70	Pami	m	1	8	27	0.296
71	Pamo	m	1	8	27	0.296
72	Phco	m	1	22	27	0.815
73	Piaw	m	1	10	27	0.37
74	Pova	m	1	4	27	0.148
75	Spci	m	1	7	27	0.259
76	Stor	m	1	23	27	0.852
77	Ursq	m	1	11	27	0.407
78	Zoja	m	1	4	27	0.148
79	Acor	m	0	21	39	0.538
80	Alar	m	0	19	39	0.487
81	Cedi	m	0	33	39	0.846
82	Chsi	m	0	14	39	0.359
83	Coco	m	0	26	39	0.667
84	Coma	m	0	29	39	0.744
85	Cuca	m	0	36	39	0.923
86	Cupo	m	0	21	39	0.538
87	Deki	m	0	17	39	0.436
88	Emci	m	0	13	39	0.333
89	Fina	m	0	7	39	0.179
90	Gaca	m	0	23	39	0.59
91	Hiru	m	0	23	39	0.59
92	Hyam	m	0	6	39	0.154
93	Moal	m	0	9	39	0.231
94	Moci	m	0	18	39	0.462
95	Mogr	m	0	6	39	0.154
96	Pami	m	0	14	39	0.359
97	Pamo	m	0	20	39	0.513
98	Phco	m	0	36	39	0.923
99	Piaw	m	0	19	39	0.487
100	Pova	m	0	8	39	0.205
101	Spci	m	0	20	39	0.513
102	Stor	m	0	35	39	0.897
103	Ursq	m	0	20	39	0.513
104	Zoja	m	0	8	39	0.205
105	Acor	post	1	16	27	0.593
106	Alar	post	1	9	27	0.333
107	Cedi	post	1	22	27	0.815
108	Chsi	post	1	6	27	0.222
109	Coco	post	1	23	27	0.852
110	Coma	post	1	23	27	0.852
111	Cuca	post	1	26	27	0.963
112	Cupo	post	1	18	27	0.667
113	Deki	post	1	7	27	0.259
114	Emci	post	1	8	27	0.296
115	Fina	post	1	5	27	0.185
116	Gaca	post	1	13	27	0.481
117	Hiru	post	1	13	27	0.481
118	Hyam	post	1	8	27	0.296
119	Moal	post	1	4	27	0.148
120	Moci	post	1	7	27	0.259
121	Mogr	post	1	5	27	0.185
122	Pami	post	1	12	27	0.444
123	Pamo	post	1	14	27	0.519
124	Phco	post	1	23	27	0.852
125	Piaw	post	1	14	27	0.519
126	Pova	post	1	6	27	0.222
127	Spci	post	1	16	27	0.593
128	Stor	post	1	26	27	0.963
129	Ursq	post	1	15	27	0.556
130	Zoja	post	1	5	27	0.185
131	Acor	post	0	29	39	0.744
132	Alar	post	0	22	39	0.564
133	Cedi	post	0	35	39	0.897
134	Chsi	post	0	16	39	0.41
135	Coco	post	0	31	39	0.795
136	Coma	post	0	29	39	0.744
137	Cuca	post	0	38	39	0.974
138	Cupo	post	0	31	39	0.795
139	Deki	post	0	23	39	0.59
140	Emci	post	0	12	39	0.308
141	Fina	post	0	11	39	0.282
142	Gaca	post	0	29	39	0.744
143	Hiru	post	0	26	39	0.667
144	Hyam	post	0	16	39	0.41
145	Moal	post	0	9	39	0.231
146	Moci	post	0	26	39	0.667
147	Mogr	post	0	8	39	0.205
148	Pami	post	0	20	39	0.513
149	Pamo	post	0	28	39	0.718
150	Phco	post	0	39	39	1
151	Piaw	post	0	26	39	0.667
152	Pova	post	0	12	39	0.308
153	Spci	post	0	31	39	0.795
154	Stor	post	0	38	39	0.974
155	Ursq	post	0	26	39	0.667
156	Zoja	post	0	10	39	0.256
157	Acor	d	1	11	27	0.407
158	Alar	d	1	8	27	0.296
159	Cedi	d	1	20	27	0.741
160	Chsi	d	1	5	27	0.185
161	Coco	d	1	18	27	0.667
162	Coma	d	1	18	27	0.667
163	Cuca	d	1	27	27	1
164	Cupo	d	1	14	27	0.519
165	Deki	d	1	8	27	0.296
166	Emci	d	1	5	27	0.185
167	Fina	d	1	5	27	0.185
168	Gaca	d	1	13	27	0.481
169	Hiru	d	1	10	27	0.37
170	Hyam	d	1	6	27	0.222
171	Moal	d	1	3	27	0.111
172	Moci	d	1	4	27	0.148
173	Mogr	d	1	5	27	0.185
174	Pami	d	1	14	27	0.519
175	Pamo	d	1	14	27	0.519
176	Phco	d	1	20	27	0.741
177	Piaw	d	1	13	27	0.481
178	Pova	d	1	4	27	0.148
179	Spci	d	1	8	27	0.296
180	Stor	d	1	23	27	0.852
181	Ursq	d	1	11	27	0.407
182	Zoja	d	1	6	27	0.222
183	Acor	d	0	24	39	0.615
184	Alar	d	0	19	39	0.487
185	Cedi	d	0	35	39	0.897
186	Chsi	d	0	15	39	0.385
187	Coco	d	0	24	39	0.615
188	Coma	d	0	26	39	0.667
189	Cuca	d	0	37	39	0.949
190	Cupo	d	0	27	39	0.692
191	Deki	d	0	19	39	0.487
192	Emci	d	0	9	39	0.231
193	Fina	d	0	9	39	0.231
194	Gaca	d	0	19	39	0.487
195	Hiru	d	0	29	39	0.744
196	Hyam	d	0	10	39	0.256
197	Moal	d	0	8	39	0.205
198	Moci	d	0	19	39	0.487
199	Mogr	d	0	6	39	0.154
200	Pami	d	0	15	39	0.385
201	Pamo	d	0	24	39	0.615
202	Phco	d	0	36	39	0.923
203	Piaw	d	0	22	39	0.564
204	Pova	d	0	12	39	0.308
205	Spci	d	0	24	39	0.615
206	Stor	d	0	35	39	0.897
207	Ursq	d	0	22	39	0.564
208	Zoja	d	0	4	39	0.103
