# Supplementary material for: Quiz-style online training tool helps to learn birdsong identification and support citizen science
Source: PeerJ. 2023 May 31;11:e15387. doi: 10.7717/peerj.15387 (PMC10239230; doi:10.7717/peerj.15387)
Supplement: Data S1 [file peerj-11-15387-s010.zip › Supplemental Data S4/postq.csv]

subject	adaptive	Q1	Q2	Q3	Q4	Q5	Q6	Q7	Q8	Q9	Q10	Q11	Q12	Q13	Q14	Q15	Q16	Q17	Q18	Q19	Q20	Q21	Q22	Q23
1	0	4	3	4	4	3	4	2	2	4	4	4	3	5	3	3	3	3	4	2	4	4	4	-
2	0	5	4	4	4	4	4	2	2	5	5	5	4	4	2	4	4	3	3	2	4	4	4	-
3	1	4	4	4	4	4	4	2	2	4	4	4	3	3	4	3	3	3	4	4	4	3	3	-
4	0	4	3	3	4	3	4	2	2	4	4	4	4	4	2	4	4	3	4	4	4	3	4	-
5	0	4	3	4	4	3	4	3	2	4	4	5	4	4	4	3	3	3	2	1	3	2	2	-
6	1	4	4	4	4	4	4	1	1	4	4	3	4	4	4	3	3	3	4	4	4	3	3	-
7	0	2	2	2	3	2	2	4	3	5	3	5	4	4	2	3	2	3	3	3	4	2	3	-
8	1	4	2	4	4	2	4	2	2	4	5	5	4	4	2	3	4	3	5	4	4	2	3	-
9	1	4	4	4	4	4	4	2	2	4	4	4	4	4	4	3	3	3	4	4	4	5	5	-
10	1	4	2	4	3	2	4	2	2	4	4	4	5	5	2	3	3	4	4	2	4	4	4	-
11	0	4	4	4	4	4	3	2	2	4	4	4	4	4	2	3	4	3	2	2	3	3	3	-
12	0	5	3	3	4	4	4	2	2	4	4	4	4	4	2	3	3	2	4	4	4	4	4	-
13	1	4	1	4	4	4	4	1	1	3	5	4	4	4	4	4	4	3	5	4	5	2	2	-
14	0	4	2	2	2	2	2	2	2	4	4	5	5	5	2	4	4	3	4	4	4	2	2	-
15	0	4	2	5	5	4	4	2	2	5	5	5	5	5	4	3	3	3	2	2	4	2	2	-
16	0	4	3	4	4	3	4	2	2	4	5	5	5	5	4	3	4	3	2	2	4	4	3	-
17	0	3	1	4	4	4	4	2	2	4	4	5	5	5	3	3	3	4	4	2	4	3	3	-
18	0	4	3	3	3	3	3	3	2	4	5	4	4	4	3	4	4	3	3	3	3	4	4	-
19	0	2	2	2	2	2	2	2	1	3	2	5	4	4	4	2	2	2	2	2	5	4	4	-
20	1	5	4	4	4	4	4	3	2	2	4	4	4	5	1	4	4	2	4	4	4	5	5	-
21	0	4	4	4	4	4	4	2	2	4	4	4	3	4	4	4	4	3	3	2	3	4	3	-
22	0	4	4	4	4	4	4	2	2	5	4	5	5	5	3	4	4	3	1	1	3	1	3	-
23	0	4	4	4	4	4	4	1	4	4	4	4	3	4	2	3	4	3	2	2	4	4	4	-
24	1	5	4	5	5	4	5	3	3	3	4	5	5	5	3	4	4	3	4	5	5	3	4	-
25	0	5	5	5	5	5	5	5	2	5	4	5	5	5	1	5	5	3	5	3	5	5	4	-
26	1	5	5	4	4	4	4	1	1	5	4	4	4	4	2	4	4	3	4	3	4	4	4	-
27	0	4	4	4	4	4	4	2	2	5	4	4	4	3	2	4	3	3	4	2	4	2	3	-
28	0	4	4	4	4	4	4	2	2	4	5	5	4	4	2	3	3	3	3	3	4	4	4	-
29	0	4	4	4	4	4	4	2	2	4	4	5	5	5	2	3	3	3	2	2	5	2	4	-
30	0	4	4	4	5	5	5	2	2	4	4	4	5	4	4	4	4	4	3	3	3	3	3	-
31	0	5	1	1	4	4	4	2	2	5	4	4	5	5	3	5	4	3	2	2	5	4	4	-
32	0	4	4	4	4	4	4	2	2	3	3	3	4	4	2	4	4	3	4	2	4	4	4	-
33	1	4	1	4	5	4	5	3	2	3	4	4	5	3	3	5	5	3	4	2	4	5	5	-
34	1	4	3	4	4	3	4	2	2	4	3	4	4	4	3	4	4	3	4	4	4	4	4	-
35	1	4	1	1	4	5	5	2	2	5	5	5	5	5	2	5	5	3	5	5	5	5	5	-
36	0	3	3	4	3	3	4	2	2	4	4	5	5	5	2	4	4	3	2	2	5	5	2	-
37	0	5	4	4	4	4	4	2	3	4	4	5	4	5	2	3	4	3	2	2	2	2	2	-
38	1	4	4	4	5	5	4	2	2	4	5	5	4	4	2	3	3	3	4	4	3	2	3	-
39	0	4	4	5	4	4	4	2	2	4	4	4	4	4	4	3	3	4	2	2	4	4	4	-
40	1	2	3	3	4	4	4	2	2	3	3	4	4	4	3	4	4	3	4	4	4	4	4	-
41	1	2	1	1	2	2	1	2	2	2	4	5	5	5	4	3	3	3	4	5	4	5	5	-
42	0	4	4	4	4	4	4	2	2	5	5	5	5	5	4	5	5	3	3	2	4	2	3	-
43	0	5	4	5	4	4	4	2	2	5	4	4	4	4	3	4	4	3	3	2	2	4	3	-
44	1	4	2	2	3	3	3	2	2	3	3	4	4	4	2	4	3	4	4	3	4	4	4	-
45	1	5	5	5	5	5	5	2	2	5	5	5	4	4	2	5	5	3	4	5	4	4	3	-
46	0	5	3	5	4	3	4	2	2	5	4	4	5	5	2	4	4	3	3	3	3	3	3	-
47	1	4	4	4	4	4	4	2	2	5	4	3	4	5	5	4	4	4	4	3	4	4	4	-
48	1	3	2	1	3	4	2	2	2	3	2	3	4	4	3	2	1	3	4	4	4	4	3	-
49	1	4	4	3	3	3	3	2	2	4	4	3	2	4	2	4	4	3	4	5	4	3	3	-
50	0	4	4	4	4	4	4	2	2	5	4	5	4	4	2	3	4	3	4	3	4	2	2	-
51	0	4	4	4	4	4	4	2	2	4	4	4	4	4	3	2	2	3	2	2	4	2	2	-
52	1	4	4	5	4	4	5	2	2	5	5	5	4	5	2	3	4	3	5	4	4	5	3	-
53	0	4	3	4	4	3	4	2	2	3	4	3	4	4	4	3	4	3	4	3	4	3	3	-
54	1	3	2	2	2	2	2	2	2	4	2	4	4	4	5	3	4	3	2	2	2	2	2	-
55	0	4	3	4	5	4	4	2	2	5	5	5	5	4	5	4	5	3	2	2	4	3	3	-
56	0	4	2	4	3	1	2	2	2	5	5	5	5	5	1	2	2	3	4	3	3	3	2	-
57	0	4	2	4	4	2	4	2	2	5	4	5	5	5	2	3	3	3	1	1	4	3	2	-
58	1	4	3	4	4	3	4	2	2	4	4	4	4	4	2	3	2	3	2	4	4	4	4	-
59	1	4	1	3	4	2	4	2	2	4	4	5	5	5	2	4	4	3	4	4	4	4	5	-
60	1	4	3	3	4	4	4	2	2	3	5	5	5	5	4	4	4	4	4	4	4	4	4	-
61	0	5	4	5	5	4	5	2	2	4	5	5	5	5	3	4	4	3	3	3	3	3	3	-
62	1	3	3	3	4	4	4	2	2	4	5	5	5	5	3	5	5	5	5	5	5	5	5	-
63	1	4	3	4	4	2	3	2	2	4	4	4	4	5	2	2	3	3	3	4	4	2	3	-
64	0	4	2	4	4	2	4	2	2	4	4	4	5	4	3	3	3	3	4	4	4	4	5	-
65	0	4	2	4	4	1	4	2	2	4	5	5	5	5	2	4	4	3	4	2	5	4	4	-
66	0	5	4	4	4	4	5	2	2	4	4	5	5	3	2	4	4	3	1	2	2	2	2	-
