# Supplementary material for: Quiz-style online training tool helps to learn birdsong identification and support citizen science
Source: PeerJ. 2023 May 31;11:e15387. doi: 10.7717/peerj.15387 (PMC10239230; doi:10.7717/peerj.15387)
Supplement: Data S1 [file peerj-11-15387-s010.zip › Supplemental Data S4/preq.csv]

subject	adaptive	Q1	Q2	Q3	Q4	Q5	Q6	Q7	Q8	Q9(1)	Q9(2)	Q9(3)	Q9(4)	Q9(5)	Q9(6)	Q9(7)	Q10	Q11	Q12(1)	Q12(2)
1	0	2	3	3	1	1	1	1	2	0	0	1	1	1	0	NA	2	2	34	NA
2	0	3	2	2	1	1	1	1	2	0	0	0	0	1	0	NA	2	4	44	NA
3	1	4	4	3	1	1	2	2	2	0	0	0	1	1	0	NA	1	1	13	NA
4	0	4	3	3	1	1	2	1	2	0	0	0	1	0	0	NA	1	2	8	NA
5	0	3	3	4	1	1	2	1	2	0	1	0	1	1	0	NA	2	1	13	NA
6	1	3	4	3	1	1	2	2	2	0	0	0	1	1	0	NA	1	2	11	NA
7	0	3	2	4	1	1	2	2	2	0	0	0	0	1	0	NA	1	4	21	NA
8	1	2	1	4	1	1	2	2	2	0	0	0	1	1	0	NA	2	3	13	NA
9	1	3	4	3	1	1	2	2	2	0	0	0	1	0	0	NA	1	4	21	NA
10	1	2	1	4	1	1	2	2	2	1	0	0	1	1	0	NA	1	2	8	NA
11	0	2	3	2	1	1	2	2	2	0	0	1	0	1	0	NA	1	3	27	NA
12	0	1	3	4	1	1	2	1	2	0	0	0	0	1	0	NA	1	3	13	NA
13	1	1	3	2	1	1	2	2	2	0	0	0	0	1	0	NA	2	2	13	NA
14	0	2	2	2	1	1	2	2	2	0	0	0	0	1	0	NA	2	3	12	NA
15	0	2	2	2	1	1	1	2	2	0	0	0	0	1	0	NA	2	2	13	NA
16	0	3	3	4	1	1	2	2	2	1	0	0	0	1	0	NA	2	2	8	NA
17	0	1	1	3	1	1	1	2	2	0	0	1	0	1	0	NA	2	4	1	NA
18	0	2	2	2	1	1	2	2	2	0	0	0	1	0	0	NA	1	3	8	NA
19	0	2	2	2	1	1	1	2	2	0	0	0	1	0	1	Referral by acquaintance	1	3	8	NA
20	1	4	2	3	1	1	1	2	1	0	0	0	0	1	0	NA	2	2	13	NA
21	0	3	3	3	1	1	1	1	1	0	0	0	1	1	0	NA	1	4	47	NA
22	0	3	3	3	1	1	2	2	2	0	0	0	0	1	0	NA	1	4	16	NA
23	0	2	2	2	1	1	1	1	2	0	0	0	1	0	0	NA	2	1	8	NA
24	1	1	3	3	2	1	2	2	2	0	1	1	1	0	0	NA	2	2	13	NA
25	0	5	4	5	1	2	1	2	2	1	1	1	1	1	0	NA	2	1	38	NA
26	1	3	3	3	1	1	2	1	2	0	0	0	0	1	0	NA	2	2	8	NA
27	0	3	4	4	1	1	1	1	2	1	0	0	1	1	0	NA	2	1	8	NA
28	0	2	2	3	1	1	2	1	2	0	0	0	1	1	0	NA	1	1	23	NA
29	0	3	4	3	1	1	1	2	1	0	0	0	1	1	0	NA	1	4	28	NA
30	0	4	4	3	1	1	1	1	2	1	0	0	1	1	0	NA	1	4	27	NA
31	0	4	4	5	1	1	2	2	2	0	1	0	1	0	0	NA	2	4	8	NA
32	0	2	2	2	1	1	1	2	2	0	0	0	0	1	0	NA	1	1	8	NA
33	1	4	4	4	1	1	1	1	2	0	0	0	0	0	1	I was simply curious.	1	4	11	NA
34	1	3	3	3	1	1	2	1	2	0	0	0	0	1	0	NA	1	3	42	NA
35	1	2	3	3	1	1	2	2	2	0	0	0	1	0	0	NA	1	1	13	NA
36	0	1	3	1	1	1	2	2	2	0	0	1	1	1	0	NA	2	3	22	NA
37	0	3	4	4	1	1	2	2	2	0	0	1	1	1	0	NA	1	3	13	NA
38	1	2	4	3	1	1	1	2	2	1	0	0	1	1	0	NA	1	4	14	NA
39	0	4	4	4	1	1	1	2	2	1	1	0	0	0	0	NA	2	1	8	NA
40	1	4	4	4	1	1	2	2	2	0	0	0	1	1	0	NA	2	4	8	NA
41	1	3	2	1	1	1	2	2	2	0	0	0	0	1	0	NA	1	3	1	NA
42	0	2	2	4	1	1	2	2	2	1	0	0	0	1	1	Referral	1	1	8	NA
43	0	3	3	4	1	1	2	2	2	1	0	0	0	1	0	NA	1	4	8	NA
44	1	2	2	1	1	1	2	2	2	0	0	0	0	1	0	NA	1	1	13	NA
45	1	4	4	4	1	1	1	1	2	1	0	0	0	1	0	NA	1	2	14	NA
46	0	3	2	4	1	1	2	2	2	1	0	0	0	1	0	NA	2	2	8	NA
47	1	4	4	4	1	2	1	1	2	0	0	1	1	0	1	Referral by acquaintance	1	2	8	NA
48	1	3	4	3	1	1	2	2	1	0	0	0	0	1	0	NA	2	1	12	NA
49	1	1	2	3	1	1	1	2	2	0	0	0	1	1	0	NA	1	3	23	NA
50	0	4	3	3	1	1	1	2	2	1	0	0	0	1	0	NA	1	3	27	NA
51	0	2	2	4	1	1	2	1	2	0	0	0	0	1	0	NA	1	2	8	NA
52	1	2	3	4	1	1	2	2	2	0	0	1	0	1	0	NA	1	4	8	NA
53	0	3	3	3	1	1	2	1	2	0	0	0	1	1	1	It sounded interesting.	2	1	11	NA
54	1	3	2	3	1	1	2	2	2	0	0	0	1	1	0	NA	1	4	8	NA
55	0	3	4	4	2	1	1	1	2	1	0	1	0	0	0	NA	2	1	13	NA
56	0	1	1	2	1	1	1	2	2	0	0	0	0	1	0	NA	1	1	1	NA
57	0	2	2	4	1	1	2	1	2	0	0	0	1	1	0	NA	2	2	13	NA
58	1	1	2	1	1	1	2	2	2	0	1	1	1	1	0	NA	2	2	8	NA
59	1	2	1	2	1	1	1	2	2	0	0	0	1	1	0	NA	2	2	8	NA
60	1	3	4	3	1	1	2	2	2	0	0	1	0	1	0	NA	2	1	8	NA
61	0	3	3	4	1	1	2	1	2	0	0	0	1	1	1	I'd like to get some insight.	2	3	22	NA
62	1	3	3	3	2	2	2	2	1	0	0	1	0	0	0	NA	2	3	8	NA
63	1	2	1	3	1	1	2	2	2	0	0	0	1	1	0	NA	2	1	22	NA
64	0	3	2	3	1	1	2	2	1	0	0	0	0	1	0	NA	1	3	40	NA
65	0	2	2	4	1	1	2	2	2	0	0	0	0	1	0	NA	2	4	38	NA
66	0	3	4	5	1	1	2	1	1	0	1	0	1	0	1	It sounded interesting.	1	4	8	NA
