# Supplementary material for: Quiz-style online training tool helps to learn birdsong identification and support citizen science
Source: PeerJ. 2023 May 31;11:e15387. doi: 10.7717/peerj.15387 (PMC10239230; doi:10.7717/peerj.15387)
Supplement: Data S1 [file peerj-11-15387-s010.zip › Supplemental Data S4/test_scores.csv]

sequence number	subject	item	test	m.adaptive	m.control	post.adaptive	post.control	d.adaptive	d.control	number.of.quiz.training.questions	lag.time	median.question.interval	score
1	1	Acor	pre	0	0	0	0	0	0	0	0	0	0
2	1	Alar	pre	0	0	0	0	0	0	0	0	0	0
3	1	Cedi	pre	0	0	0	0	0	0	0	0	0	1
4	1	Chsi	pre	0	0	0	0	0	0	0	0	0	0
5	1	Coco	pre	0	0	0	0	0	0	0	0	0	1
6	1	Coma	pre	0	0	0	0	0	0	0	0	0	1
7	1	Cuca	pre	0	0	0	0	0	0	0	0	0	1
8	1	Cupo	pre	0	0	0	0	0	0	0	0	0	0
9	1	Deki	pre	0	0	0	0	0	0	0	0	0	0
10	1	Emci	pre	0	0	0	0	0	0	0	0	0	0
11	1	Fina	pre	0	0	0	0	0	0	0	0	0	0
12	1	Gaca	pre	0	0	0	0	0	0	0	0	0	0
13	1	Hiru	pre	0	0	0	0	0	0	0	0	0	0
14	1	Hyam	pre	0	0	0	0	0	0	0	0	0	0
15	1	Moal	pre	0	0	0	0	0	0	0	0	0	0
16	1	Moci	pre	0	0	0	0	0	0	0	0	0	0
17	1	Mogr	pre	0	0	0	0	0	0	0	0	0	0
18	1	Pami	pre	0	0	0	0	0	0	0	0	0	0
19	1	Pamo	pre	0	0	0	0	0	0	0	0	0	1
20	1	Phco	pre	0	0	0	0	0	0	0	0	0	0
21	1	Piaw	pre	0	0	0	0	0	0	0	0	0	0
22	1	Pova	pre	0	0	0	0	0	0	0	0	0	0
23	1	Spci	pre	0	0	0	0	0	0	0	0	0	0
24	1	Stor	pre	0	0	0	0	0	0	0	0	0	1
25	1	Ursq	pre	0	0	0	0	0	0	0	0	0	0
26	1	Zoja	pre	0	0	0	0	0	0	0	0	0	0
27	2	Acor	pre	0	0	0	0	0	0	0	0	0	0
28	2	Alar	pre	0	0	0	0	0	0	0	0	0	0
29	2	Cedi	pre	0	0	0	0	0	0	0	0	0	0
30	2	Chsi	pre	0	0	0	0	0	0	0	0	0	0
31	2	Coco	pre	0	0	0	0	0	0	0	0	0	1
32	2	Coma	pre	0	0	0	0	0	0	0	0	0	1
33	2	Cuca	pre	0	0	0	0	0	0	0	0	0	1
34	2	Cupo	pre	0	0	0	0	0	0	0	0	0	0
35	2	Deki	pre	0	0	0	0	0	0	0	0	0	0
36	2	Emci	pre	0	0	0	0	0	0	0	0	0	0
37	2	Fina	pre	0	0	0	0	0	0	0	0	0	0
38	2	Gaca	pre	0	0	0	0	0	0	0	0	0	0
39	2	Hiru	pre	0	0	0	0	0	0	0	0	0	0
40	2	Hyam	pre	0	0	0	0	0	0	0	0	0	0
41	2	Moal	pre	0	0	0	0	0	0	0	0	0	0
42	2	Moci	pre	0	0	0	0	0	0	0	0	0	0
43	2	Mogr	pre	0	0	0	0	0	0	0	0	0	0
44	2	Pami	pre	0	0	0	0	0	0	0	0	0	0
45	2	Pamo	pre	0	0	0	0	0	0	0	0	0	0
46	2	Phco	pre	0	0	0	0	0	0	0	0	0	0
47	2	Piaw	pre	0	0	0	0	0	0	0	0	0	0
48	2	Pova	pre	0	0	0	0	0	0	0	0	0	0
49	2	Spci	pre	0	0	0	0	0	0	0	0	0	0
50	2	Stor	pre	0	0	0	0	0	0	0	0	0	1
51	2	Ursq	pre	0	0	0	0	0	0	0	0	0	0
52	2	Zoja	pre	0	0	0	0	0	0	0	0	0	0
53	3	Acor	pre	0	0	0	0	0	0	0	0	0	0
54	3	Alar	pre	0	0	0	0	0	0	0	0	0	0
55	3	Cedi	pre	0	0	0	0	0	0	0	0	0	1
56	3	Chsi	pre	0	0	0	0	0	0	0	0	0	0
57	3	Coco	pre	0	0	0	0	0	0	0	0	0	0
58	3	Coma	pre	0	0	0	0	0	0	0	0	0	0
59	3	Cuca	pre	0	0	0	0	0	0	0	0	0	0
60	3	Cupo	pre	0	0	0	0	0	0	0	0	0	0
61	3	Deki	pre	0	0	0	0	0	0	0	0	0	0
62	3	Emci	pre	0	0	0	0	0	0	0	0	0	0
63	3	Fina	pre	0	0	0	0	0	0	0	0	0	0
64	3	Gaca	pre	0	0	0	0	0	0	0	0	0	0
65	3	Hiru	pre	0	0	0	0	0	0	0	0	0	0
66	3	Hyam	pre	0	0	0	0	0	0	0	0	0	0
67	3	Moal	pre	0	0	0	0	0	0	0	0	0	0
68	3	Moci	pre	0	0	0	0	0	0	0	0	0	0
69	3	Mogr	pre	0	0	0	0	0	0	0	0	0	0
70	3	Pami	pre	0	0	0	0	0	0	0	0	0	0
71	3	Pamo	pre	0	0	0	0	0	0	0	0	0	0
72	3	Phco	pre	0	0	0	0	0	0	0	0	0	0
73	3	Piaw	pre	0	0	0	0	0	0	0	0	0	0
74	3	Pova	pre	0	0	0	0	0	0	0	0	0	0
75	3	Spci	pre	0	0	0	0	0	0	0	0	0	0
76	3	Stor	pre	0	0	0	0	0	0	0	0	0	0
77	3	Ursq	pre	0	0	0	0	0	0	0	0	0	0
78	3	Zoja	pre	0	0	0	0	0	0	0	0	0	0
79	4	Acor	pre	0	0	0	0	0	0	0	0	0	0
80	4	Alar	pre	0	0	0	0	0	0	0	0	0	0
81	4	Cedi	pre	0	0	0	0	0	0	0	0	0	0
82	4	Chsi	pre	0	0	0	0	0	0	0	0	0	0
83	4	Coco	pre	0	0	0	0	0	0	0	0	0	0
84	4	Coma	pre	0	0	0	0	0	0	0	0	0	0
85	4	Cuca	pre	0	0	0	0	0	0	0	0	0	1
86	4	Cupo	pre	0	0	0	0	0	0	0	0	0	0
87	4	Deki	pre	0	0	0	0	0	0	0	0	0	0
88	4	Emci	pre	0	0	0	0	0	0	0	0	0	0
89	4	Fina	pre	0	0	0	0	0	0	0	0	0	0
90	4	Gaca	pre	0	0	0	0	0	0	0	0	0	1
91	4	Hiru	pre	0	0	0	0	0	0	0	0	0	0
92	4	Hyam	pre	0	0	0	0	0	0	0	0	0	1
93	4	Moal	pre	0	0	0	0	0	0	0	0	0	0
94	4	Moci	pre	0	0	0	0	0	0	0	0	0	0
95	4	Mogr	pre	0	0	0	0	0	0	0	0	0	0
96	4	Pami	pre	0	0	0	0	0	0	0	0	0	0
97	4	Pamo	pre	0	0	0	0	0	0	0	0	0	0
98	4	Phco	pre	0	0	0	0	0	0	0	0	0	0
99	4	Piaw	pre	0	0	0	0	0	0	0	0	0	0
100	4	Pova	pre	0	0	0	0	0	0	0	0	0	0
101	4	Spci	pre	0	0	0	0	0	0	0	0	0	0
102	4	Stor	pre	0	0	0	0	0	0	0	0	0	1
103	4	Ursq	pre	0	0	0	0	0	0	0	0	0	0
104	4	Zoja	pre	0	0	0	0	0	0	0	0	0	0
105	5	Acor	pre	0	0	0	0	0	0	0	0	0	0
106	5	Alar	pre	0	0	0	0	0	0	0	0	0	0
107	5	Cedi	pre	0	0	0	0	0	0	0	0	0	1
108	5	Chsi	pre	0	0	0	0	0	0	0	0	0	0
109	5	Coco	pre	0	0	0	0	0	0	0	0	0	0
110	5	Coma	pre	0	0	0	0	0	0	0	0	0	1
111	5	Cuca	pre	0	0	0	0	0	0	0	0	0	1
112	5	Cupo	pre	0	0	0	0	0	0	0	0	0	0
113	5	Deki	pre	0	0	0	0	0	0	0	0	0	0
114	5	Emci	pre	0	0	0	0	0	0	0	0	0	0
115	5	Fina	pre	0	0	0	0	0	0	0	0	0	0
116	5	Gaca	pre	0	0	0	0	0	0	0	0	0	0
117	5	Hiru	pre	0	0	0	0	0	0	0	0	0	0
118	5	Hyam	pre	0	0	0	0	0	0	0	0	0	0
119	5	Moal	pre	0	0	0	0	0	0	0	0	0	0
120	5	Moci	pre	0	0	0	0	0	0	0	0	0	1
121	5	Mogr	pre	0	0	0	0	0	0	0	0	0	0
122	5	Pami	pre	0	0	0	0	0	0	0	0	0	0
123	5	Pamo	pre	0	0	0	0	0	0	0	0	0	0
124	5	Phco	pre	0	0	0	0	0	0	0	0	0	1
125	5	Piaw	pre	0	0	0	0	0	0	0	0	0	0
126	5	Pova	pre	0	0	0	0	0	0	0	0	0	0
127	5	Spci	pre	0	0	0	0	0	0	0	0	0	0
128	5	Stor	pre	0	0	0	0	0	0	0	0	0	1
129	5	Ursq	pre	0	0	0	0	0	0	0	0	0	0
130	5	Zoja	pre	0	0	0	0	0	0	0	0	0	0
131	6	Acor	pre	0	0	0	0	0	0	0	0	0	0
132	6	Alar	pre	0	0	0	0	0	0	0	0	0	0
133	6	Cedi	pre	0	0	0	0	0	0	0	0	0	1
134	6	Chsi	pre	0	0	0	0	0	0	0	0	0	0
135	6	Coco	pre	0	0	0	0	0	0	0	0	0	0
136	6	Coma	pre	0	0	0	0	0	0	0	0	0	0
137	6	Cuca	pre	0	0	0	0	0	0	0	0	0	0
138	6	Cupo	pre	0	0	0	0	0	0	0	0	0	0
139	6	Deki	pre	0	0	0	0	0	0	0	0	0	0
140	6	Emci	pre	0	0	0	0	0	0	0	0	0	0
141	6	Fina	pre	0	0	0	0	0	0	0	0	0	0
142	6	Gaca	pre	0	0	0	0	0	0	0	0	0	0
143	6	Hiru	pre	0	0	0	0	0	0	0	0	0	0
144	6	Hyam	pre	0	0	0	0	0	0	0	0	0	0
145	6	Moal	pre	0	0	0	0	0	0	0	0	0	0
146	6	Moci	pre	0	0	0	0	0	0	0	0	0	0
147	6	Mogr	pre	0	0	0	0	0	0	0	0	0	0
148	6	Pami	pre	0	0	0	0	0	0	0	0	0	0
149	6	Pamo	pre	0	0	0	0	0	0	0	0	0	0
150	6	Phco	pre	0	0	0	0	0	0	0	0	0	0
151	6	Piaw	pre	0	0	0	0	0	0	0	0	0	0
152	6	Pova	pre	0	0	0	0	0	0	0	0	0	0
153	6	Spci	pre	0	0	0	0	0	0	0	0	0	0
154	6	Stor	pre	0	0	0	0	0	0	0	0	0	0
155	6	Ursq	pre	0	0	0	0	0	0	0	0	0	0
156	6	Zoja	pre	0	0	0	0	0	0	0	0	0	0
157	7	Acor	pre	0	0	0	0	0	0	0	0	0	0
158	7	Alar	pre	0	0	0	0	0	0	0	0	0	0
159	7	Cedi	pre	0	0	0	0	0	0	0	0	0	0
160	7	Chsi	pre	0	0	0	0	0	0	0	0	0	0
161	7	Coco	pre	0	0	0	0	0	0	0	0	0	1
162	7	Coma	pre	0	0	0	0	0	0	0	0	0	1
163	7	Cuca	pre	0	0	0	0	0	0	0	0	0	0
164	7	Cupo	pre	0	0	0	0	0	0	0	0	0	0
165	7	Deki	pre	0	0	0	0	0	0	0	0	0	0
166	7	Emci	pre	0	0	0	0	0	0	0	0	0	0
167	7	Fina	pre	0	0	0	0	0	0	0	0	0	0
168	7	Gaca	pre	0	0	0	0	0	0	0	0	0	0
169	7	Hiru	pre	0	0	0	0	0	0	0	0	0	0
170	7	Hyam	pre	0	0	0	0	0	0	0	0	0	0
171	7	Moal	pre	0	0	0	0	0	0	0	0	0	0
172	7	Moci	pre	0	0	0	0	0	0	0	0	0	0
173	7	Mogr	pre	0	0	0	0	0	0	0	0	0	0
174	7	Pami	pre	0	0	0	0	0	0	0	0	0	0
175	7	Pamo	pre	0	0	0	0	0	0	0	0	0	1
176	7	Phco	pre	0	0	0	0	0	0	0	0	0	0
177	7	Piaw	pre	0	0	0	0	0	0	0	0	0	0
178	7	Pova	pre	0	0	0	0	0	0	0	0	0	0
179	7	Spci	pre	0	0	0	0	0	0	0	0	0	0
180	7	Stor	pre	0	0	0	0	0	0	0	0	0	1
181	7	Ursq	pre	0	0	0	0	0	0	0	0	0	0
182	7	Zoja	pre	0	0	0	0	0	0	0	0	0	0
183	8	Acor	pre	0	0	0	0	0	0	0	0	0	0
184	8	Alar	pre	0	0	0	0	0	0	0	0	0	0
185	8	Cedi	pre	0	0	0	0	0	0	0	0	0	1
186	8	Chsi	pre	0	0	0	0	0	0	0	0	0	0
187	8	Coco	pre	0	0	0	0	0	0	0	0	0	0
188	8	Coma	pre	0	0	0	0	0	0	0	0	0	0
189	8	Cuca	pre	0	0	0	0	0	0	0	0	0	1
190	8	Cupo	pre	0	0	0	0	0	0	0	0	0	0
191	8	Deki	pre	0	0	0	0	0	0	0	0	0	0
192	8	Emci	pre	0	0	0	0	0	0	0	0	0	0
193	8	Fina	pre	0	0	0	0	0	0	0	0	0	0
194	8	Gaca	pre	0	0	0	0	0	0	0	0	0	0
195	8	Hiru	pre	0	0	0	0	0	0	0	0	0	0
196	8	Hyam	pre	0	0	0	0	0	0	0	0	0	0
197	8	Moal	pre	0	0	0	0	0	0	0	0	0	0
198	8	Moci	pre	0	0	0	0	0	0	0	0	0	0
199	8	Mogr	pre	0	0	0	0	0	0	0	0	0	0
200	8	Pami	pre	0	0	0	0	0	0	0	0	0	0
201	8	Pamo	pre	0	0	0	0	0	0	0	0	0	0
202	8	Phco	pre	0	0	0	0	0	0	0	0	0	0
203	8	Piaw	pre	0	0	0	0	0	0	0	0	0	0
204	8	Pova	pre	0	0	0	0	0	0	0	0	0	0
205	8	Spci	pre	0	0	0	0	0	0	0	0	0	0
206	8	Stor	pre	0	0	0	0	0	0	0	0	0	1
207	8	Ursq	pre	0	0	0	0	0	0	0	0	0	0
208	8	Zoja	pre	0	0	0	0	0	0	0	0	0	0
209	9	Acor	pre	0	0	0	0	0	0	0	0	0	0
210	9	Alar	pre	0	0	0	0	0	0	0	0	0	0
211	9	Cedi	pre	0	0	0	0	0	0	0	0	0	0
212	9	Chsi	pre	0	0	0	0	0	0	0	0	0	0
213	9	Coco	pre	0	0	0	0	0	0	0	0	0	0
214	9	Coma	pre	0	0	0	0	0	0	0	0	0	0
215	9	Cuca	pre	0	0	0	0	0	0	0	0	0	0
216	9	Cupo	pre	0	0	0	0	0	0	0	0	0	0
217	9	Deki	pre	0	0	0	0	0	0	0	0	0	0
218	9	Emci	pre	0	0	0	0	0	0	0	0	0	0
219	9	Fina	pre	0	0	0	0	0	0	0	0	0	0
220	9	Gaca	pre	0	0	0	0	0	0	0	0	0	1
221	9	Hiru	pre	0	0	0	0	0	0	0	0	0	0
222	9	Hyam	pre	0	0	0	0	0	0	0	0	0	0
223	9	Moal	pre	0	0	0	0	0	0	0	0	0	0
224	9	Moci	pre	0	0	0	0	0	0	0	0	0	0
225	9	Mogr	pre	0	0	0	0	0	0	0	0	0	0
226	9	Pami	pre	0	0	0	0	0	0	0	0	0	0
227	9	Pamo	pre	0	0	0	0	0	0	0	0	0	0
228	9	Phco	pre	0	0	0	0	0	0	0	0	0	0
229	9	Piaw	pre	0	0	0	0	0	0	0	0	0	0
230	9	Pova	pre	0	0	0	0	0	0	0	0	0	0
231	9	Spci	pre	0	0	0	0	0	0	0	0	0	0
232	9	Stor	pre	0	0	0	0	0	0	0	0	0	0
233	9	Ursq	pre	0	0	0	0	0	0	0	0	0	0
234	9	Zoja	pre	0	0	0	0	0	0	0	0	0	0
235	10	Acor	pre	0	0	0	0	0	0	0	0	0	0
236	10	Alar	pre	0	0	0	0	0	0	0	0	0	0
237	10	Cedi	pre	0	0	0	0	0	0	0	0	0	1
238	10	Chsi	pre	0	0	0	0	0	0	0	0	0	0
239	10	Coco	pre	0	0	0	0	0	0	0	0	0	0
240	10	Coma	pre	0	0	0	0	0	0	0	0	0	0
241	10	Cuca	pre	0	0	0	0	0	0	0	0	0	1
242	10	Cupo	pre	0	0	0	0	0	0	0	0	0	0
243	10	Deki	pre	0	0	0	0	0	0	0	0	0	0
244	10	Emci	pre	0	0	0	0	0	0	0	0	0	0
245	10	Fina	pre	0	0	0	0	0	0	0	0	0	0
246	10	Gaca	pre	0	0	0	0	0	0	0	0	0	0
247	10	Hiru	pre	0	0	0	0	0	0	0	0	0	0
248	10	Hyam	pre	0	0	0	0	0	0	0	0	0	0
249	10	Moal	pre	0	0	0	0	0	0	0	0	0	0
250	10	Moci	pre	0	0	0	0	0	0	0	0	0	0
251	10	Mogr	pre	0	0	0	0	0	0	0	0	0	0
252	10	Pami	pre	0	0	0	0	0	0	0	0	0	0
253	10	Pamo	pre	0	0	0	0	0	0	0	0	0	1
254	10	Phco	pre	0	0	0	0	0	0	0	0	0	1
255	10	Piaw	pre	0	0	0	0	0	0	0	0	0	0
256	10	Pova	pre	0	0	0	0	0	0	0	0	0	0
257	10	Spci	pre	0	0	0	0	0	0	0	0	0	0
258	10	Stor	pre	0	0	0	0	0	0	0	0	0	0
259	10	Ursq	pre	0	0	0	0	0	0	0	0	0	0
260	10	Zoja	pre	0	0	0	0	0	0	0	0	0	0
261	11	Acor	pre	0	0	0	0	0	0	0	0	0	0
262	11	Alar	pre	0	0	0	0	0	0	0	0	0	0
263	11	Cedi	pre	0	0	0	0	0	0	0	0	0	0
264	11	Chsi	pre	0	0	0	0	0	0	0	0	0	0
265	11	Coco	pre	0	0	0	0	0	0	0	0	0	0
266	11	Coma	pre	0	0	0	0	0	0	0	0	0	0
267	11	Cuca	pre	0	0	0	0	0	0	0	0	0	1
268	11	Cupo	pre	0	0	0	0	0	0	0	0	0	0
269	11	Deki	pre	0	0	0	0	0	0	0	0	0	0
270	11	Emci	pre	0	0	0	0	0	0	0	0	0	0
271	11	Fina	pre	0	0	0	0	0	0	0	0	0	0
272	11	Gaca	pre	0	0	0	0	0	0	0	0	0	0
273	11	Hiru	pre	0	0	0	0	0	0	0	0	0	1
274	11	Hyam	pre	0	0	0	0	0	0	0	0	0	0
275	11	Moal	pre	0	0	0	0	0	0	0	0	0	0
276	11	Moci	pre	0	0	0	0	0	0	0	0	0	0
277	11	Mogr	pre	0	0	0	0	0	0	0	0	0	0
278	11	Pami	pre	0	0	0	0	0	0	0	0	0	0
279	11	Pamo	pre	0	0	0	0	0	0	0	0	0	0
280	11	Phco	pre	0	0	0	0	0	0	0	0	0	1
281	11	Piaw	pre	0	0	0	0	0	0	0	0	0	0
282	11	Pova	pre	0	0	0	0	0	0	0	0	0	0
283	11	Spci	pre	0	0	0	0	0	0	0	0	0	0
284	11	Stor	pre	0	0	0	0	0	0	0	0	0	1
285	11	Ursq	pre	0	0	0	0	0	0	0	0	0	0
286	11	Zoja	pre	0	0	0	0	0	0	0	0	0	0
287	12	Acor	pre	0	0	0	0	0	0	0	0	0	0
288	12	Alar	pre	0	0	0	0	0	0	0	0	0	0
289	12	Cedi	pre	0	0	0	0	0	0	0	0	0	1
290	12	Chsi	pre	0	0	0	0	0	0	0	0	0	0
291	12	Coco	pre	0	0	0	0	0	0	0	0	0	1
292	12	Coma	pre	0	0	0	0	0	0	0	0	0	0
293	12	Cuca	pre	0	0	0	0	0	0	0	0	0	1
294	12	Cupo	pre	0	0	0	0	0	0	0	0	0	1
295	12	Deki	pre	0	0	0	0	0	0	0	0	0	0
296	12	Emci	pre	0	0	0	0	0	0	0	0	0	0
297	12	Fina	pre	0	0	0	0	0	0	0	0	0	0
298	12	Gaca	pre	0	0	0	0	0	0	0	0	0	0
299	12	Hiru	pre	0	0	0	0	0	0	0	0	0	0
300	12	Hyam	pre	0	0	0	0	0	0	0	0	0	0
301	12	Moal	pre	0	0	0	0	0	0	0	0	0	0
302	12	Moci	pre	0	0	0	0	0	0	0	0	0	0
303	12	Mogr	pre	0	0	0	0	0	0	0	0	0	0
304	12	Pami	pre	0	0	0	0	0	0	0	0	0	0
305	12	Pamo	pre	0	0	0	0	0	0	0	0	0	1
306	12	Phco	pre	0	0	0	0	0	0	0	0	0	0
307	12	Piaw	pre	0	0	0	0	0	0	0	0	0	0
308	12	Pova	pre	0	0	0	0	0	0	0	0	0	0
309	12	Spci	pre	0	0	0	0	0	0	0	0	0	0
310	12	Stor	pre	0	0	0	0	0	0	0	0	0	0
311	12	Ursq	pre	0	0	0	0	0	0	0	0	0	0
312	12	Zoja	pre	0	0	0	0	0	0	0	0	0	0
313	13	Acor	pre	0	0	0	0	0	0	0	0	0	0
314	13	Alar	pre	0	0	0	0	0	0	0	0	0	0
315	13	Cedi	pre	0	0	0	0	0	0	0	0	0	1
316	13	Chsi	pre	0	0	0	0	0	0	0	0	0	0
317	13	Coco	pre	0	0	0	0	0	0	0	0	0	0
318	13	Coma	pre	0	0	0	0	0	0	0	0	0	0
319	13	Cuca	pre	0	0	0	0	0	0	0	0	0	1
320	13	Cupo	pre	0	0	0	0	0	0	0	0	0	0
321	13	Deki	pre	0	0	0	0	0	0	0	0	0	0
322	13	Emci	pre	0	0	0	0	0	0	0	0	0	0
323	13	Fina	pre	0	0	0	0	0	0	0	0	0	0
324	13	Gaca	pre	0	0	0	0	0	0	0	0	0	0
325	13	Hiru	pre	0	0	0	0	0	0	0	0	0	0
326	13	Hyam	pre	0	0	0	0	0	0	0	0	0	0
327	13	Moal	pre	0	0	0	0	0	0	0	0	0	0
328	13	Moci	pre	0	0	0	0	0	0	0	0	0	1
329	13	Mogr	pre	0	0	0	0	0	0	0	0	0	0
330	13	Pami	pre	0	0	0	0	0	0	0	0	0	0
331	13	Pamo	pre	0	0	0	0	0	0	0	0	0	0
332	13	Phco	pre	0	0	0	0	0	0	0	0	0	0
333	13	Piaw	pre	0	0	0	0	0	0	0	0	0	0
334	13	Pova	pre	0	0	0	0	0	0	0	0	0	0
335	13	Spci	pre	0	0	0	0	0	0	0	0	0	0
336	13	Stor	pre	0	0	0	0	0	0	0	0	0	0
337	13	Ursq	pre	0	0	0	0	0	0	0	0	0	0
338	13	Zoja	pre	0	0	0	0	0	0	0	0	0	0
339	14	Acor	pre	0	0	0	0	0	0	0	0	0	0
340	14	Alar	pre	0	0	0	0	0	0	0	0	0	0
341	14	Cedi	pre	0	0	0	0	0	0	0	0	0	1
342	14	Chsi	pre	0	0	0	0	0	0	0	0	0	0
343	14	Coco	pre	0	0	0	0	0	0	0	0	0	0
344	14	Coma	pre	0	0	0	0	0	0	0	0	0	0
345	14	Cuca	pre	0	0	0	0	0	0	0	0	0	1
346	14	Cupo	pre	0	0	0	0	0	0	0	0	0	1
347	14	Deki	pre	0	0	0	0	0	0	0	0	0	0
348	14	Emci	pre	0	0	0	0	0	0	0	0	0	0
349	14	Fina	pre	0	0	0	0	0	0	0	0	0	0
350	14	Gaca	pre	0	0	0	0	0	0	0	0	0	0
351	14	Hiru	pre	0	0	0	0	0	0	0	0	0	0
352	14	Hyam	pre	0	0	0	0	0	0	0	0	0	0
353	14	Moal	pre	0	0	0	0	0	0	0	0	0	0
354	14	Moci	pre	0	0	0	0	0	0	0	0	0	0
355	14	Mogr	pre	0	0	0	0	0	0	0	0	0	0
356	14	Pami	pre	0	0	0	0	0	0	0	0	0	0
357	14	Pamo	pre	0	0	0	0	0	0	0	0	0	0
358	14	Phco	pre	0	0	0	0	0	0	0	0	0	0
359	14	Piaw	pre	0	0	0	0	0	0	0	0	0	0
360	14	Pova	pre	0	0	0	0	0	0	0	0	0	0
361	14	Spci	pre	0	0	0	0	0	0	0	0	0	0
362	14	Stor	pre	0	0	0	0	0	0	0	0	0	1
363	14	Ursq	pre	0	0	0	0	0	0	0	0	0	0
364	14	Zoja	pre	0	0	0	0	0	0	0	0	0	0
365	15	Acor	pre	0	0	0	0	0	0	0	0	0	0
366	15	Alar	pre	0	0	0	0	0	0	0	0	0	0
367	15	Cedi	pre	0	0	0	0	0	0	0	0	0	0
368	15	Chsi	pre	0	0	0	0	0	0	0	0	0	0
369	15	Coco	pre	0	0	0	0	0	0	0	0	0	1
370	15	Coma	pre	0	0	0	0	0	0	0	0	0	1
371	15	Cuca	pre	0	0	0	0	0	0	0	0	0	1
372	15	Cupo	pre	0	0	0	0	0	0	0	0	0	0
373	15	Deki	pre	0	0	0	0	0	0	0	0	0	0
374	15	Emci	pre	0	0	0	0	0	0	0	0	0	0
375	15	Fina	pre	0	0	0	0	0	0	0	0	0	0
376	15	Gaca	pre	0	0	0	0	0	0	0	0	0	0
377	15	Hiru	pre	0	0	0	0	0	0	0	0	0	0
378	15	Hyam	pre	0	0	0	0	0	0	0	0	0	0
379	15	Moal	pre	0	0	0	0	0	0	0	0	0	0
380	15	Moci	pre	0	0	0	0	0	0	0	0	0	0
381	15	Mogr	pre	0	0	0	0	0	0	0	0	0	0
382	15	Pami	pre	0	0	0	0	0	0	0	0	0	0
383	15	Pamo	pre	0	0	0	0	0	0	0	0	0	0
384	15	Phco	pre	0	0	0	0	0	0	0	0	0	1
385	15	Piaw	pre	0	0	0	0	0	0	0	0	0	0
386	15	Pova	pre	0	0	0	0	0	0	0	0	0	0
387	15	Spci	pre	0	0	0	0	0	0	0	0	0	0
388	15	Stor	pre	0	0	0	0	0	0	0	0	0	1
389	15	Ursq	pre	0	0	0	0	0	0	0	0	0	0
390	15	Zoja	pre	0	0	0	0	0	0	0	0	0	0
391	16	Acor	pre	0	0	0	0	0	0	0	0	0	0
392	16	Alar	pre	0	0	0	0	0	0	0	0	0	0
393	16	Cedi	pre	0	0	0	0	0	0	0	0	0	0
394	16	Chsi	pre	0	0	0	0	0	0	0	0	0	0
395	16	Coco	pre	0	0	0	0	0	0	0	0	0	0
396	16	Coma	pre	0	0	0	0	0	0	0	0	0	0
397	16	Cuca	pre	0	0	0	0	0	0	0	0	0	1
398	16	Cupo	pre	0	0	0	0	0	0	0	0	0	0
399	16	Deki	pre	0	0	0	0	0	0	0	0	0	0
400	16	Emci	pre	0	0	0	0	0	0	0	0	0	0
401	16	Fina	pre	0	0	0	0	0	0	0	0	0	0
402	16	Gaca	pre	0	0	0	0	0	0	0	0	0	0
403	16	Hiru	pre	0	0	0	0	0	0	0	0	0	0
404	16	Hyam	pre	0	0	0	0	0	0	0	0	0	0
405	16	Moal	pre	0	0	0	0	0	0	0	0	0	0
406	16	Moci	pre	0	0	0	0	0	0	0	0	0	0
407	16	Mogr	pre	0	0	0	0	0	0	0	0	0	0
408	16	Pami	pre	0	0	0	0	0	0	0	0	0	0
409	16	Pamo	pre	0	0	0	0	0	0	0	0	0	0
410	16	Phco	pre	0	0	0	0	0	0	0	0	0	0
411	16	Piaw	pre	0	0	0	0	0	0	0	0	0	0
412	16	Pova	pre	0	0	0	0	0	0	0	0	0	0
413	16	Spci	pre	0	0	0	0	0	0	0	0	0	0
414	16	Stor	pre	0	0	0	0	0	0	0	0	0	0
415	16	Ursq	pre	0	0	0	0	0	0	0	0	0	0
416	16	Zoja	pre	0	0	0	0	0	0	0	0	0	0
417	17	Acor	pre	0	0	0	0	0	0	0	0	0	0
418	17	Alar	pre	0	0	0	0	0	0	0	0	0	0
419	17	Cedi	pre	0	0	0	0	0	0	0	0	0	0
420	17	Chsi	pre	0	0	0	0	0	0	0	0	0	0
421	17	Coco	pre	0	0	0	0	0	0	0	0	0	0
422	17	Coma	pre	0	0	0	0	0	0	0	0	0	0
423	17	Cuca	pre	0	0	0	0	0	0	0	0	0	1
424	17	Cupo	pre	0	0	0	0	0	0	0	0	0	0
425	17	Deki	pre	0	0	0	0	0	0	0	0	0	0
426	17	Emci	pre	0	0	0	0	0	0	0	0	0	0
427	17	Fina	pre	0	0	0	0	0	0	0	0	0	0
428	17	Gaca	pre	0	0	0	0	0	0	0	0	0	0
429	17	Hiru	pre	0	0	0	0	0	0	0	0	0	0
430	17	Hyam	pre	0	0	0	0	0	0	0	0	0	0
431	17	Moal	pre	0	0	0	0	0	0	0	0	0	0
432	17	Moci	pre	0	0	0	0	0	0	0	0	0	0
433	17	Mogr	pre	0	0	0	0	0	0	0	0	0	0
434	17	Pami	pre	0	0	0	0	0	0	0	0	0	0
435	17	Pamo	pre	0	0	0	0	0	0	0	0	0	0
436	17	Phco	pre	0	0	0	0	0	0	0	0	0	0
437	17	Piaw	pre	0	0	0	0	0	0	0	0	0	0
438	17	Pova	pre	0	0	0	0	0	0	0	0	0	0
439	17	Spci	pre	0	0	0	0	0	0	0	0	0	0
440	17	Stor	pre	0	0	0	0	0	0	0	0	0	0
441	17	Ursq	pre	0	0	0	0	0	0	0	0	0	0
442	17	Zoja	pre	0	0	0	0	0	0	0	0	0	0
443	18	Acor	pre	0	0	0	0	0	0	0	0	0	0
444	18	Alar	pre	0	0	0	0	0	0	0	0	0	0
445	18	Cedi	pre	0	0	0	0	0	0	0	0	0	1
446	18	Chsi	pre	0	0	0	0	0	0	0	0	0	0
447	18	Coco	pre	0	0	0	0	0	0	0	0	0	0
448	18	Coma	pre	0	0	0	0	0	0	0	0	0	0
449	18	Cuca	pre	0	0	0	0	0	0	0	0	0	1
450	18	Cupo	pre	0	0	0	0	0	0	0	0	0	0
451	18	Deki	pre	0	0	0	0	0	0	0	0	0	0
452	18	Emci	pre	0	0	0	0	0	0	0	0	0	0
453	18	Fina	pre	0	0	0	0	0	0	0	0	0	0
454	18	Gaca	pre	0	0	0	0	0	0	0	0	0	0
455	18	Hiru	pre	0	0	0	0	0	0	0	0	0	0
456	18	Hyam	pre	0	0	0	0	0	0	0	0	0	0
457	18	Moal	pre	0	0	0	0	0	0	0	0	0	0
458	18	Moci	pre	0	0	0	0	0	0	0	0	0	0
459	18	Mogr	pre	0	0	0	0	0	0	0	0	0	0
460	18	Pami	pre	0	0	0	0	0	0	0	0	0	0
461	18	Pamo	pre	0	0	0	0	0	0	0	0	0	1
462	18	Phco	pre	0	0	0	0	0	0	0	0	0	0
463	18	Piaw	pre	0	0	0	0	0	0	0	0	0	0
464	18	Pova	pre	0	0	0	0	0	0	0	0	0	0
465	18	Spci	pre	0	0	0	0	0	0	0	0	0	0
466	18	Stor	pre	0	0	0	0	0	0	0	0	0	1
467	18	Ursq	pre	0	0	0	0	0	0	0	0	0	0
468	18	Zoja	pre	0	0	0	0	0	0	0	0	0	0
469	19	Acor	pre	0	0	0	0	0	0	0	0	0	0
470	19	Alar	pre	0	0	0	0	0	0	0	0	0	0
471	19	Cedi	pre	0	0	0	0	0	0	0	0	0	1
472	19	Chsi	pre	0	0	0	0	0	0	0	0	0	0
473	19	Coco	pre	0	0	0	0	0	0	0	0	0	0
474	19	Coma	pre	0	0	0	0	0	0	0	0	0	0
475	19	Cuca	pre	0	0	0	0	0	0	0	0	0	1
476	19	Cupo	pre	0	0	0	0	0	0	0	0	0	0
477	19	Deki	pre	0	0	0	0	0	0	0	0	0	1
478	19	Emci	pre	0	0	0	0	0	0	0	0	0	0
479	19	Fina	pre	0	0	0	0	0	0	0	0	0	0
480	19	Gaca	pre	0	0	0	0	0	0	0	0	0	0
481	19	Hiru	pre	0	0	0	0	0	0	0	0	0	0
482	19	Hyam	pre	0	0	0	0	0	0	0	0	0	0
483	19	Moal	pre	0	0	0	0	0	0	0	0	0	0
484	19	Moci	pre	0	0	0	0	0	0	0	0	0	0
485	19	Mogr	pre	0	0	0	0	0	0	0	0	0	0
486	19	Pami	pre	0	0	0	0	0	0	0	0	0	0
487	19	Pamo	pre	0	0	0	0	0	0	0	0	0	0
488	19	Phco	pre	0	0	0	0	0	0	0	0	0	0
489	19	Piaw	pre	0	0	0	0	0	0	0	0	0	0
490	19	Pova	pre	0	0	0	0	0	0	0	0	0	0
491	19	Spci	pre	0	0	0	0	0	0	0	0	0	0
492	19	Stor	pre	0	0	0	0	0	0	0	0	0	0
493	19	Ursq	pre	0	0	0	0	0	0	0	0	0	0
494	19	Zoja	pre	0	0	0	0	0	0	0	0	0	0
495	20	Acor	pre	0	0	0	0	0	0	0	0	0	0
496	20	Alar	pre	0	0	0	0	0	0	0	0	0	0
497	20	Cedi	pre	0	0	0	0	0	0	0	0	0	1
498	20	Chsi	pre	0	0	0	0	0	0	0	0	0	0
499	20	Coco	pre	0	0	0	0	0	0	0	0	0	0
500	20	Coma	pre	0	0	0	0	0	0	0	0	0	0
501	20	Cuca	pre	0	0	0	0	0	0	0	0	0	1
502	20	Cupo	pre	0	0	0	0	0	0	0	0	0	0
503	20	Deki	pre	0	0	0	0	0	0	0	0	0	0
504	20	Emci	pre	0	0	0	0	0	0	0	0	0	0
505	20	Fina	pre	0	0	0	0	0	0	0	0	0	0
506	20	Gaca	pre	0	0	0	0	0	0	0	0	0	0
507	20	Hiru	pre	0	0	0	0	0	0	0	0	0	0
508	20	Hyam	pre	0	0	0	0	0	0	0	0	0	0
509	20	Moal	pre	0	0	0	0	0	0	0	0	0	0
510	20	Moci	pre	0	0	0	0	0	0	0	0	0	0
511	20	Mogr	pre	0	0	0	0	0	0	0	0	0	0
512	20	Pami	pre	0	0	0	0	0	0	0	0	0	0
513	20	Pamo	pre	0	0	0	0	0	0	0	0	0	0
514	20	Phco	pre	0	0	0	0	0	0	0	0	0	0
515	20	Piaw	pre	0	0	0	0	0	0	0	0	0	0
516	20	Pova	pre	0	0	0	0	0	0	0	0	0	0
517	20	Spci	pre	0	0	0	0	0	0	0	0	0	0
518	20	Stor	pre	0	0	0	0	0	0	0	0	0	1
519	20	Ursq	pre	0	0	0	0	0	0	0	0	0	0
520	20	Zoja	pre	0	0	0	0	0	0	0	0	0	0
521	21	Acor	pre	0	0	0	0	0	0	0	0	0	0
522	21	Alar	pre	0	0	0	0	0	0	0	0	0	0
523	21	Cedi	pre	0	0	0	0	0	0	0	0	0	1
524	21	Chsi	pre	0	0	0	0	0	0	0	0	0	0
525	21	Coco	pre	0	0	0	0	0	0	0	0	0	0
526	21	Coma	pre	0	0	0	0	0	0	0	0	0	0
527	21	Cuca	pre	0	0	0	0	0	0	0	0	0	1
528	21	Cupo	pre	0	0	0	0	0	0	0	0	0	0
529	21	Deki	pre	0	0	0	0	0	0	0	0	0	0
530	21	Emci	pre	0	0	0	0	0	0	0	0	0	0
531	21	Fina	pre	0	0	0	0	0	0	0	0	0	0
532	21	Gaca	pre	0	0	0	0	0	0	0	0	0	0
533	21	Hiru	pre	0	0	0	0	0	0	0	0	0	0
534	21	Hyam	pre	0	0	0	0	0	0	0	0	0	0
535	21	Moal	pre	0	0	0	0	0	0	0	0	0	0
536	21	Moci	pre	0	0	0	0	0	0	0	0	0	0
537	21	Mogr	pre	0	0	0	0	0	0	0	0	0	0
538	21	Pami	pre	0	0	0	0	0	0	0	0	0	0
539	21	Pamo	pre	0	0	0	0	0	0	0	0	0	0
540	21	Phco	pre	0	0	0	0	0	0	0	0	0	0
541	21	Piaw	pre	0	0	0	0	0	0	0	0	0	0
542	21	Pova	pre	0	0	0	0	0	0	0	0	0	0
543	21	Spci	pre	0	0	0	0	0	0	0	0	0	0
544	21	Stor	pre	0	0	0	0	0	0	0	0	0	1
545	21	Ursq	pre	0	0	0	0	0	0	0	0	0	0
546	21	Zoja	pre	0	0	0	0	0	0	0	0	0	0
547	22	Acor	pre	0	0	0	0	0	0	0	0	0	0
548	22	Alar	pre	0	0	0	0	0	0	0	0	0	0
549	22	Cedi	pre	0	0	0	0	0	0	0	0	0	0
550	22	Chsi	pre	0	0	0	0	0	0	0	0	0	0
551	22	Coco	pre	0	0	0	0	0	0	0	0	0	1
552	22	Coma	pre	0	0	0	0	0	0	0	0	0	1
553	22	Cuca	pre	0	0	0	0	0	0	0	0	0	1
554	22	Cupo	pre	0	0	0	0	0	0	0	0	0	0
555	22	Deki	pre	0	0	0	0	0	0	0	0	0	0
556	22	Emci	pre	0	0	0	0	0	0	0	0	0	1
557	22	Fina	pre	0	0	0	0	0	0	0	0	0	0
558	22	Gaca	pre	0	0	0	0	0	0	0	0	0	0
559	22	Hiru	pre	0	0	0	0	0	0	0	0	0	0
560	22	Hyam	pre	0	0	0	0	0	0	0	0	0	0
561	22	Moal	pre	0	0	0	0	0	0	0	0	0	0
562	22	Moci	pre	0	0	0	0	0	0	0	0	0	0
563	22	Mogr	pre	0	0	0	0	0	0	0	0	0	0
564	22	Pami	pre	0	0	0	0	0	0	0	0	0	0
565	22	Pamo	pre	0	0	0	0	0	0	0	0	0	1
566	22	Phco	pre	0	0	0	0	0	0	0	0	0	1
567	22	Piaw	pre	0	0	0	0	0	0	0	0	0	0
568	22	Pova	pre	0	0	0	0	0	0	0	0	0	0
569	22	Spci	pre	0	0	0	0	0	0	0	0	0	0
570	22	Stor	pre	0	0	0	0	0	0	0	0	0	1
571	22	Ursq	pre	0	0	0	0	0	0	0	0	0	0
572	22	Zoja	pre	0	0	0	0	0	0	0	0	0	0
573	23	Acor	pre	0	0	0	0	0	0	0	0	0	0
574	23	Alar	pre	0	0	0	0	0	0	0	0	0	0
575	23	Cedi	pre	0	0	0	0	0	0	0	0	0	1
576	23	Chsi	pre	0	0	0	0	0	0	0	0	0	0
577	23	Coco	pre	0	0	0	0	0	0	0	0	0	0
578	23	Coma	pre	0	0	0	0	0	0	0	0	0	0
579	23	Cuca	pre	0	0	0	0	0	0	0	0	0	0
580	23	Cupo	pre	0	0	0	0	0	0	0	0	0	0
581	23	Deki	pre	0	0	0	0	0	0	0	0	0	0
582	23	Emci	pre	0	0	0	0	0	0	0	0	0	0
583	23	Fina	pre	0	0	0	0	0	0	0	0	0	0
584	23	Gaca	pre	0	0	0	0	0	0	0	0	0	1
585	23	Hiru	pre	0	0	0	0	0	0	0	0	0	0
586	23	Hyam	pre	0	0	0	0	0	0	0	0	0	0
587	23	Moal	pre	0	0	0	0	0	0	0	0	0	0
588	23	Moci	pre	0	0	0	0	0	0	0	0	0	0
589	23	Mogr	pre	0	0	0	0	0	0	0	0	0	0
590	23	Pami	pre	0	0	0	0	0	0	0	0	0	0
591	23	Pamo	pre	0	0	0	0	0	0	0	0	0	0
592	23	Phco	pre	0	0	0	0	0	0	0	0	0	0
593	23	Piaw	pre	0	0	0	0	0	0	0	0	0	0
594	23	Pova	pre	0	0	0	0	0	0	0	0	0	0
595	23	Spci	pre	0	0	0	0	0	0	0	0	0	0
596	23	Stor	pre	0	0	0	0	0	0	0	0	0	0
597	23	Ursq	pre	0	0	0	0	0	0	0	0	0	1
598	23	Zoja	pre	0	0	0	0	0	0	0	0	0	0
599	24	Acor	pre	0	0	0	0	0	0	0	0	0	0
600	24	Alar	pre	0	0	0	0	0	0	0	0	0	0
601	24	Cedi	pre	0	0	0	0	0	0	0	0	0	1
602	24	Chsi	pre	0	0	0	0	0	0	0	0	0	0
603	24	Coco	pre	0	0	0	0	0	0	0	0	0	0
604	24	Coma	pre	0	0	0	0	0	0	0	0	0	0
605	24	Cuca	pre	0	0	0	0	0	0	0	0	0	1
606	24	Cupo	pre	0	0	0	0	0	0	0	0	0	0
607	24	Deki	pre	0	0	0	0	0	0	0	0	0	1
608	24	Emci	pre	0	0	0	0	0	0	0	0	0	0
609	24	Fina	pre	0	0	0	0	0	0	0	0	0	0
610	24	Gaca	pre	0	0	0	0	0	0	0	0	0	0
611	24	Hiru	pre	0	0	0	0	0	0	0	0	0	0
612	24	Hyam	pre	0	0	0	0	0	0	0	0	0	0
613	24	Moal	pre	0	0	0	0	0	0	0	0	0	0
614	24	Moci	pre	0	0	0	0	0	0	0	0	0	0
615	24	Mogr	pre	0	0	0	0	0	0	0	0	0	0
616	24	Pami	pre	0	0	0	0	0	0	0	0	0	0
617	24	Pamo	pre	0	0	0	0	0	0	0	0	0	0
618	24	Phco	pre	0	0	0	0	0	0	0	0	0	1
619	24	Piaw	pre	0	0	0	0	0	0	0	0	0	0
620	24	Pova	pre	0	0	0	0	0	0	0	0	0	0
621	24	Spci	pre	0	0	0	0	0	0	0	0	0	0
622	24	Stor	pre	0	0	0	0	0	0	0	0	0	1
623	24	Ursq	pre	0	0	0	0	0	0	0	0	0	0
624	24	Zoja	pre	0	0	0	0	0	0	0	0	0	0
625	25	Acor	pre	0	0	0	0	0	0	0	0	0	0
626	25	Alar	pre	0	0	0	0	0	0	0	0	0	0
627	25	Cedi	pre	0	0	0	0	0	0	0	0	0	0
628	25	Chsi	pre	0	0	0	0	0	0	0	0	0	0
629	25	Coco	pre	0	0	0	0	0	0	0	0	0	0
630	25	Coma	pre	0	0	0	0	0	0	0	0	0	0
631	25	Cuca	pre	0	0	0	0	0	0	0	0	0	1
632	25	Cupo	pre	0	0	0	0	0	0	0	0	0	0
633	25	Deki	pre	0	0	0	0	0	0	0	0	0	0
634	25	Emci	pre	0	0	0	0	0	0	0	0	0	0
635	25	Fina	pre	0	0	0	0	0	0	0	0	0	0
636	25	Gaca	pre	0	0	0	0	0	0	0	0	0	0
637	25	Hiru	pre	0	0	0	0	0	0	0	0	0	1
638	25	Hyam	pre	0	0	0	0	0	0	0	0	0	0
639	25	Moal	pre	0	0	0	0	0	0	0	0	0	0
640	25	Moci	pre	0	0	0	0	0	0	0	0	0	0
641	25	Mogr	pre	0	0	0	0	0	0	0	0	0	0
642	25	Pami	pre	0	0	0	0	0	0	0	0	0	0
643	25	Pamo	pre	0	0	0	0	0	0	0	0	0	1
644	25	Phco	pre	0	0	0	0	0	0	0	0	0	1
645	25	Piaw	pre	0	0	0	0	0	0	0	0	0	0
646	25	Pova	pre	0	0	0	0	0	0	0	0	0	0
647	25	Spci	pre	0	0	0	0	0	0	0	0	0	0
648	25	Stor	pre	0	0	0	0	0	0	0	0	0	1
649	25	Ursq	pre	0	0	0	0	0	0	0	0	0	0
650	25	Zoja	pre	0	0	0	0	0	0	0	0	0	0
651	26	Acor	pre	0	0	0	0	0	0	0	0	0	0
652	26	Alar	pre	0	0	0	0	0	0	0	0	0	0
653	26	Cedi	pre	0	0	0	0	0	0	0	0	0	1
654	26	Chsi	pre	0	0	0	0	0	0	0	0	0	0
655	26	Coco	pre	0	0	0	0	0	0	0	0	0	1
656	26	Coma	pre	0	0	0	0	0	0	0	0	0	1
657	26	Cuca	pre	0	0	0	0	0	0	0	0	0	1
658	26	Cupo	pre	0	0	0	0	0	0	0	0	0	0
659	26	Deki	pre	0	0	0	0	0	0	0	0	0	0
660	26	Emci	pre	0	0	0	0	0	0	0	0	0	0
661	26	Fina	pre	0	0	0	0	0	0	0	0	0	0
662	26	Gaca	pre	0	0	0	0	0	0	0	0	0	0
663	26	Hiru	pre	0	0	0	0	0	0	0	0	0	0
664	26	Hyam	pre	0	0	0	0	0	0	0	0	0	0
665	26	Moal	pre	0	0	0	0	0	0	0	0	0	0
666	26	Moci	pre	0	0	0	0	0	0	0	0	0	0
667	26	Mogr	pre	0	0	0	0	0	0	0	0	0	0
668	26	Pami	pre	0	0	0	0	0	0	0	0	0	0
669	26	Pamo	pre	0	0	0	0	0	0	0	0	0	0
670	26	Phco	pre	0	0	0	0	0	0	0	0	0	1
671	26	Piaw	pre	0	0	0	0	0	0	0	0	0	0
672	26	Pova	pre	0	0	0	0	0	0	0	0	0	0
673	26	Spci	pre	0	0	0	0	0	0	0	0	0	0
674	26	Stor	pre	0	0	0	0	0	0	0	0	0	0
675	26	Ursq	pre	0	0	0	0	0	0	0	0	0	0
676	26	Zoja	pre	0	0	0	0	0	0	0	0	0	0
677	27	Acor	pre	0	0	0	0	0	0	0	0	0	0
678	27	Alar	pre	0	0	0	0	0	0	0	0	0	0
679	27	Cedi	pre	0	0	0	0	0	0	0	0	0	1
680	27	Chsi	pre	0	0	0	0	0	0	0	0	0	0
681	27	Coco	pre	0	0	0	0	0	0	0	0	0	0
682	27	Coma	pre	0	0	0	0	0	0	0	0	0	0
683	27	Cuca	pre	0	0	0	0	0	0	0	0	0	1
684	27	Cupo	pre	0	0	0	0	0	0	0	0	0	0
685	27	Deki	pre	0	0	0	0	0	0	0	0	0	0
686	27	Emci	pre	0	0	0	0	0	0	0	0	0	0
687	27	Fina	pre	0	0	0	0	0	0	0	0	0	1
688	27	Gaca	pre	0	0	0	0	0	0	0	0	0	0
689	27	Hiru	pre	0	0	0	0	0	0	0	0	0	0
690	27	Hyam	pre	0	0	0	0	0	0	0	0	0	0
691	27	Moal	pre	0	0	0	0	0	0	0	0	0	0
692	27	Moci	pre	0	0	0	0	0	0	0	0	0	0
693	27	Mogr	pre	0	0	0	0	0	0	0	0	0	0
694	27	Pami	pre	0	0	0	0	0	0	0	0	0	0
695	27	Pamo	pre	0	0	0	0	0	0	0	0	0	0
696	27	Phco	pre	0	0	0	0	0	0	0	0	0	1
697	27	Piaw	pre	0	0	0	0	0	0	0	0	0	0
698	27	Pova	pre	0	0	0	0	0	0	0	0	0	0
699	27	Spci	pre	0	0	0	0	0	0	0	0	0	0
700	27	Stor	pre	0	0	0	0	0	0	0	0	0	0
701	27	Ursq	pre	0	0	0	0	0	0	0	0	0	0
702	27	Zoja	pre	0	0	0	0	0	0	0	0	0	0
703	28	Acor	pre	0	0	0	0	0	0	0	0	0	0
704	28	Alar	pre	0	0	0	0	0	0	0	0	0	0
705	28	Cedi	pre	0	0	0	0	0	0	0	0	0	1
706	28	Chsi	pre	0	0	0	0	0	0	0	0	0	0
707	28	Coco	pre	0	0	0	0	0	0	0	0	0	0
708	28	Coma	pre	0	0	0	0	0	0	0	0	0	0
709	28	Cuca	pre	0	0	0	0	0	0	0	0	0	1
710	28	Cupo	pre	0	0	0	0	0	0	0	0	0	0
711	28	Deki	pre	0	0	0	0	0	0	0	0	0	0
712	28	Emci	pre	0	0	0	0	0	0	0	0	0	0
713	28	Fina	pre	0	0	0	0	0	0	0	0	0	0
714	28	Gaca	pre	0	0	0	0	0	0	0	0	0	0
715	28	Hiru	pre	0	0	0	0	0	0	0	0	0	0
716	28	Hyam	pre	0	0	0	0	0	0	0	0	0	0
717	28	Moal	pre	0	0	0	0	0	0	0	0	0	0
718	28	Moci	pre	0	0	0	0	0	0	0	0	0	0
719	28	Mogr	pre	0	0	0	0	0	0	0	0	0	0
720	28	Pami	pre	0	0	0	0	0	0	0	0	0	0
721	28	Pamo	pre	0	0	0	0	0	0	0	0	0	0
722	28	Phco	pre	0	0	0	0	0	0	0	0	0	0
723	28	Piaw	pre	0	0	0	0	0	0	0	0	0	0
724	28	Pova	pre	0	0	0	0	0	0	0	0	0	0
725	28	Spci	pre	0	0	0	0	0	0	0	0	0	0
726	28	Stor	pre	0	0	0	0	0	0	0	0	0	1
727	28	Ursq	pre	0	0	0	0	0	0	0	0	0	0
728	28	Zoja	pre	0	0	0	0	0	0	0	0	0	0
729	29	Acor	pre	0	0	0	0	0	0	0	0	0	0
730	29	Alar	pre	0	0	0	0	0	0	0	0	0	0
731	29	Cedi	pre	0	0	0	0	0	0	0	0	0	1
732	29	Chsi	pre	0	0	0	0	0	0	0	0	0	0
733	29	Coco	pre	0	0	0	0	0	0	0	0	0	1
734	29	Coma	pre	0	0	0	0	0	0	0	0	0	1
735	29	Cuca	pre	0	0	0	0	0	0	0	0	0	1
736	29	Cupo	pre	0	0	0	0	0	0	0	0	0	0
737	29	Deki	pre	0	0	0	0	0	0	0	0	0	0
738	29	Emci	pre	0	0	0	0	0	0	0	0	0	0
739	29	Fina	pre	0	0	0	0	0	0	0	0	0	0
740	29	Gaca	pre	0	0	0	0	0	0	0	0	0	0
741	29	Hiru	pre	0	0	0	0	0	0	0	0	0	0
742	29	Hyam	pre	0	0	0	0	0	0	0	0	0	0
743	29	Moal	pre	0	0	0	0	0	0	0	0	0	0
744	29	Moci	pre	0	0	0	0	0	0	0	0	0	0
745	29	Mogr	pre	0	0	0	0	0	0	0	0	0	0
746	29	Pami	pre	0	0	0	0	0	0	0	0	0	0
747	29	Pamo	pre	0	0	0	0	0	0	0	0	0	0
748	29	Phco	pre	0	0	0	0	0	0	0	0	0	1
749	29	Piaw	pre	0	0	0	0	0	0	0	0	0	0
750	29	Pova	pre	0	0	0	0	0	0	0	0	0	0
751	29	Spci	pre	0	0	0	0	0	0	0	0	0	0
752	29	Stor	pre	0	0	0	0	0	0	0	0	0	1
753	29	Ursq	pre	0	0	0	0	0	0	0	0	0	0
754	29	Zoja	pre	0	0	0	0	0	0	0	0	0	0
755	30	Acor	pre	0	0	0	0	0	0	0	0	0	0
756	30	Alar	pre	0	0	0	0	0	0	0	0	0	1
757	30	Cedi	pre	0	0	0	0	0	0	0	0	0	0
758	30	Chsi	pre	0	0	0	0	0	0	0	0	0	0
759	30	Coco	pre	0	0	0	0	0	0	0	0	0	1
760	30	Coma	pre	0	0	0	0	0	0	0	0	0	0
761	30	Cuca	pre	0	0	0	0	0	0	0	0	0	0
762	30	Cupo	pre	0	0	0	0	0	0	0	0	0	0
763	30	Deki	pre	0	0	0	0	0	0	0	0	0	0
764	30	Emci	pre	0	0	0	0	0	0	0	0	0	0
765	30	Fina	pre	0	0	0	0	0	0	0	0	0	0
766	30	Gaca	pre	0	0	0	0	0	0	0	0	0	0
767	30	Hiru	pre	0	0	0	0	0	0	0	0	0	0
768	30	Hyam	pre	0	0	0	0	0	0	0	0	0	0
769	30	Moal	pre	0	0	0	0	0	0	0	0	0	0
770	30	Moci	pre	0	0	0	0	0	0	0	0	0	0
771	30	Mogr	pre	0	0	0	0	0	0	0	0	0	0
772	30	Pami	pre	0	0	0	0	0	0	0	0	0	0
773	30	Pamo	pre	0	0	0	0	0	0	0	0	0	0
774	30	Phco	pre	0	0	0	0	0	0	0	0	0	0
775	30	Piaw	pre	0	0	0	0	0	0	0	0	0	0
776	30	Pova	pre	0	0	0	0	0	0	0	0	0	0
777	30	Spci	pre	0	0	0	0	0	0	0	0	0	0
778	30	Stor	pre	0	0	0	0	0	0	0	0	0	0
779	30	Ursq	pre	0	0	0	0	0	0	0	0	0	0
780	30	Zoja	pre	0	0	0	0	0	0	0	0	0	0
781	31	Acor	pre	0	0	0	0	0	0	0	0	0	0
782	31	Alar	pre	0	0	0	0	0	0	0	0	0	0
783	31	Cedi	pre	0	0	0	0	0	0	0	0	0	1
784	31	Chsi	pre	0	0	0	0	0	0	0	0	0	0
785	31	Coco	pre	0	0	0	0	0	0	0	0	0	0
786	31	Coma	pre	0	0	0	0	0	0	0	0	0	0
787	31	Cuca	pre	0	0	0	0	0	0	0	0	0	1
788	31	Cupo	pre	0	0	0	0	0	0	0	0	0	0
789	31	Deki	pre	0	0	0	0	0	0	0	0	0	0
790	31	Emci	pre	0	0	0	0	0	0	0	0	0	0
791	31	Fina	pre	0	0	0	0	0	0	0	0	0	0
792	31	Gaca	pre	0	0	0	0	0	0	0	0	0	0
793	31	Hiru	pre	0	0	0	0	0	0	0	0	0	0
794	31	Hyam	pre	0	0	0	0	0	0	0	0	0	0
795	31	Moal	pre	0	0	0	0	0	0	0	0	0	0
796	31	Moci	pre	0	0	0	0	0	0	0	0	0	0
797	31	Mogr	pre	0	0	0	0	0	0	0	0	0	0
798	31	Pami	pre	0	0	0	0	0	0	0	0	0	0
799	31	Pamo	pre	0	0	0	0	0	0	0	0	0	0
800	31	Phco	pre	0	0	0	0	0	0	0	0	0	0
801	31	Piaw	pre	0	0	0	0	0	0	0	0	0	0
802	31	Pova	pre	0	0	0	0	0	0	0	0	0	0
803	31	Spci	pre	0	0	0	0	0	0	0	0	0	0
804	31	Stor	pre	0	0	0	0	0	0	0	0	0	1
805	31	Ursq	pre	0	0	0	0	0	0	0	0	0	0
806	31	Zoja	pre	0	0	0	0	0	0	0	0	0	1
807	32	Acor	pre	0	0	0	0	0	0	0	0	0	0
808	32	Alar	pre	0	0	0	0	0	0	0	0	0	0
809	32	Cedi	pre	0	0	0	0	0	0	0	0	0	0
810	32	Chsi	pre	0	0	0	0	0	0	0	0	0	0
811	32	Coco	pre	0	0	0	0	0	0	0	0	0	0
812	32	Coma	pre	0	0	0	0	0	0	0	0	0	0
813	32	Cuca	pre	0	0	0	0	0	0	0	0	0	1
814	32	Cupo	pre	0	0	0	0	0	0	0	0	0	0
815	32	Deki	pre	0	0	0	0	0	0	0	0	0	0
816	32	Emci	pre	0	0	0	0	0	0	0	0	0	0
817	32	Fina	pre	0	0	0	0	0	0	0	0	0	0
818	32	Gaca	pre	0	0	0	0	0	0	0	0	0	0
819	32	Hiru	pre	0	0	0	0	0	0	0	0	0	0
820	32	Hyam	pre	0	0	0	0	0	0	0	0	0	0
821	32	Moal	pre	0	0	0	0	0	0	0	0	0	0
822	32	Moci	pre	0	0	0	0	0	0	0	0	0	0
823	32	Mogr	pre	0	0	0	0	0	0	0	0	0	0
824	32	Pami	pre	0	0	0	0	0	0	0	0	0	0
825	32	Pamo	pre	0	0	0	0	0	0	0	0	0	0
826	32	Phco	pre	0	0	0	0	0	0	0	0	0	1
827	32	Piaw	pre	0	0	0	0	0	0	0	0	0	0
828	32	Pova	pre	0	0	0	0	0	0	0	0	0	0
829	32	Spci	pre	0	0	0	0	0	0	0	0	0	0
830	32	Stor	pre	0	0	0	0	0	0	0	0	0	0
831	32	Ursq	pre	0	0	0	0	0	0	0	0	0	0
832	32	Zoja	pre	0	0	0	0	0	0	0	0	0	0
833	33	Acor	pre	0	0	0	0	0	0	0	0	0	0
834	33	Alar	pre	0	0	0	0	0	0	0	0	0	0
835	33	Cedi	pre	0	0	0	0	0	0	0	0	0	0
836	33	Chsi	pre	0	0	0	0	0	0	0	0	0	0
837	33	Coco	pre	0	0	0	0	0	0	0	0	0	1
838	33	Coma	pre	0	0	0	0	0	0	0	0	0	1
839	33	Cuca	pre	0	0	0	0	0	0	0	0	0	1
840	33	Cupo	pre	0	0	0	0	0	0	0	0	0	0
841	33	Deki	pre	0	0	0	0	0	0	0	0	0	0
842	33	Emci	pre	0	0	0	0	0	0	0	0	0	0
843	33	Fina	pre	0	0	0	0	0	0	0	0	0	0
844	33	Gaca	pre	0	0	0	0	0	0	0	0	0	0
845	33	Hiru	pre	0	0	0	0	0	0	0	0	0	0
846	33	Hyam	pre	0	0	0	0	0	0	0	0	0	0
847	33	Moal	pre	0	0	0	0	0	0	0	0	0	0
848	33	Moci	pre	0	0	0	0	0	0	0	0	0	0
849	33	Mogr	pre	0	0	0	0	0	0	0	0	0	0
850	33	Pami	pre	0	0	0	0	0	0	0	0	0	0
851	33	Pamo	pre	0	0	0	0	0	0	0	0	0	0
852	33	Phco	pre	0	0	0	0	0	0	0	0	0	1
853	33	Piaw	pre	0	0	0	0	0	0	0	0	0	0
854	33	Pova	pre	0	0	0	0	0	0	0	0	0	0
855	33	Spci	pre	0	0	0	0	0	0	0	0	0	0
856	33	Stor	pre	0	0	0	0	0	0	0	0	0	0
857	33	Ursq	pre	0	0	0	0	0	0	0	0	0	0
858	33	Zoja	pre	0	0	0	0	0	0	0	0	0	0
859	34	Acor	pre	0	0	0	0	0	0	0	0	0	0
860	34	Alar	pre	0	0	0	0	0	0	0	0	0	0
861	34	Cedi	pre	0	0	0	0	0	0	0	0	0	1
862	34	Chsi	pre	0	0	0	0	0	0	0	0	0	0
863	34	Coco	pre	0	0	0	0	0	0	0	0	0	0
864	34	Coma	pre	0	0	0	0	0	0	0	0	0	0
865	34	Cuca	pre	0	0	0	0	0	0	0	0	0	1
866	34	Cupo	pre	0	0	0	0	0	0	0	0	0	0
867	34	Deki	pre	0	0	0	0	0	0	0	0	0	0
868	34	Emci	pre	0	0	0	0	0	0	0	0	0	0
869	34	Fina	pre	0	0	0	0	0	0	0	0	0	0
870	34	Gaca	pre	0	0	0	0	0	0	0	0	0	0
871	34	Hiru	pre	0	0	0	0	0	0	0	0	0	0
872	34	Hyam	pre	0	0	0	0	0	0	0	0	0	0
873	34	Moal	pre	0	0	0	0	0	0	0	0	0	0
874	34	Moci	pre	0	0	0	0	0	0	0	0	0	0
875	34	Mogr	pre	0	0	0	0	0	0	0	0	0	0
876	34	Pami	pre	0	0	0	0	0	0	0	0	0	0
877	34	Pamo	pre	0	0	0	0	0	0	0	0	0	1
878	34	Phco	pre	0	0	0	0	0	0	0	0	0	0
879	34	Piaw	pre	0	0	0	0	0	0	0	0	0	0
880	34	Pova	pre	0	0	0	0	0	0	0	0	0	0
881	34	Spci	pre	0	0	0	0	0	0	0	0	0	0
882	34	Stor	pre	0	0	0	0	0	0	0	0	0	0
883	34	Ursq	pre	0	0	0	0	0	0	0	0	0	0
884	34	Zoja	pre	0	0	0	0	0	0	0	0	0	0
885	35	Acor	pre	0	0	0	0	0	0	0	0	0	0
886	35	Alar	pre	0	0	0	0	0	0	0	0	0	0
887	35	Cedi	pre	0	0	0	0	0	0	0	0	0	0
888	35	Chsi	pre	0	0	0	0	0	0	0	0	0	0
889	35	Coco	pre	0	0	0	0	0	0	0	0	0	0
890	35	Coma	pre	0	0	0	0	0	0	0	0	0	0
891	35	Cuca	pre	0	0	0	0	0	0	0	0	0	0
892	35	Cupo	pre	0	0	0	0	0	0	0	0	0	0
893	35	Deki	pre	0	0	0	0	0	0	0	0	0	0
894	35	Emci	pre	0	0	0	0	0	0	0	0	0	0
895	35	Fina	pre	0	0	0	0	0	0	0	0	0	0
896	35	Gaca	pre	0	0	0	0	0	0	0	0	0	0
897	35	Hiru	pre	0	0	0	0	0	0	0	0	0	0
898	35	Hyam	pre	0	0	0	0	0	0	0	0	0	0
899	35	Moal	pre	0	0	0	0	0	0	0	0	0	0
900	35	Moci	pre	0	0	0	0	0	0	0	0	0	0
901	35	Mogr	pre	0	0	0	0	0	0	0	0	0	0
902	35	Pami	pre	0	0	0	0	0	0	0	0	0	0
903	35	Pamo	pre	0	0	0	0	0	0	0	0	0	0
904	35	Phco	pre	0	0	0	0	0	0	0	0	0	0
905	35	Piaw	pre	0	0	0	0	0	0	0	0	0	0
906	35	Pova	pre	0	0	0	0	0	0	0	0	0	0
907	35	Spci	pre	0	0	0	0	0	0	0	0	0	0
908	35	Stor	pre	0	0	0	0	0	0	0	0	0	0
909	35	Ursq	pre	0	0	0	0	0	0	0	0	0	0
910	35	Zoja	pre	0	0	0	0	0	0	0	0	0	0
911	36	Acor	pre	0	0	0	0	0	0	0	0	0	0
912	36	Alar	pre	0	0	0	0	0	0	0	0	0	0
913	36	Cedi	pre	0	0	0	0	0	0	0	0	0	0
914	36	Chsi	pre	0	0	0	0	0	0	0	0	0	0
915	36	Coco	pre	0	0	0	0	0	0	0	0	0	0
916	36	Coma	pre	0	0	0	0	0	0	0	0	0	0
917	36	Cuca	pre	0	0	0	0	0	0	0	0	0	0
918	36	Cupo	pre	0	0	0	0	0	0	0	0	0	0
919	36	Deki	pre	0	0	0	0	0	0	0	0	0	0
920	36	Emci	pre	0	0	0	0	0	0	0	0	0	0
921	36	Fina	pre	0	0	0	0	0	0	0	0	0	0
922	36	Gaca	pre	0	0	0	0	0	0	0	0	0	0
923	36	Hiru	pre	0	0	0	0	0	0	0	0	0	0
924	36	Hyam	pre	0	0	0	0	0	0	0	0	0	0
925	36	Moal	pre	0	0	0	0	0	0	0	0	0	0
926	36	Moci	pre	0	0	0	0	0	0	0	0	0	0
927	36	Mogr	pre	0	0	0	0	0	0	0	0	0	0
928	36	Pami	pre	0	0	0	0	0	0	0	0	0	0
929	36	Pamo	pre	0	0	0	0	0	0	0	0	0	1
930	36	Phco	pre	0	0	0	0	0	0	0	0	0	0
931	36	Piaw	pre	0	0	0	0	0	0	0	0	0	0
932	36	Pova	pre	0	0	0	0	0	0	0	0	0	0
933	36	Spci	pre	0	0	0	0	0	0	0	0	0	0
934	36	Stor	pre	0	0	0	0	0	0	0	0	0	0
935	36	Ursq	pre	0	0	0	0	0	0	0	0	0	0
936	36	Zoja	pre	0	0	0	0	0	0	0	0	0	0
937	37	Acor	pre	0	0	0	0	0	0	0	0	0	0
938	37	Alar	pre	0	0	0	0	0	0	0	0	0	0
939	37	Cedi	pre	0	0	0	0	0	0	0	0	0	1
940	37	Chsi	pre	0	0	0	0	0	0	0	0	0	0
941	37	Coco	pre	0	0	0	0	0	0	0	0	0	0
942	37	Coma	pre	0	0	0	0	0	0	0	0	0	0
943	37	Cuca	pre	0	0	0	0	0	0	0	0	0	1
944	37	Cupo	pre	0	0	0	0	0	0	0	0	0	0
945	37	Deki	pre	0	0	0	0	0	0	0	0	0	0
946	37	Emci	pre	0	0	0	0	0	0	0	0	0	0
947	37	Fina	pre	0	0	0	0	0	0	0	0	0	0
948	37	Gaca	pre	0	0	0	0	0	0	0	0	0	0
949	37	Hiru	pre	0	0	0	0	0	0	0	0	0	0
950	37	Hyam	pre	0	0	0	0	0	0	0	0	0	0
951	37	Moal	pre	0	0	0	0	0	0	0	0	0	0
952	37	Moci	pre	0	0	0	0	0	0	0	0	0	0
953	37	Mogr	pre	0	0	0	0	0	0	0	0	0	0
954	37	Pami	pre	0	0	0	0	0	0	0	0	0	0
955	37	Pamo	pre	0	0	0	0	0	0	0	0	0	0
956	37	Phco	pre	0	0	0	0	0	0	0	0	0	0
957	37	Piaw	pre	0	0	0	0	0	0	0	0	0	0
958	37	Pova	pre	0	0	0	0	0	0	0	0	0	0
959	37	Spci	pre	0	0	0	0	0	0	0	0	0	0
960	37	Stor	pre	0	0	0	0	0	0	0	0	0	1
961	37	Ursq	pre	0	0	0	0	0	0	0	0	0	0
962	37	Zoja	pre	0	0	0	0	0	0	0	0	0	0
963	38	Acor	pre	0	0	0	0	0	0	0	0	0	0
964	38	Alar	pre	0	0	0	0	0	0	0	0	0	0
965	38	Cedi	pre	0	0	0	0	0	0	0	0	0	0
966	38	Chsi	pre	0	0	0	0	0	0	0	0	0	0
967	38	Coco	pre	0	0	0	0	0	0	0	0	0	1
968	38	Coma	pre	0	0	0	0	0	0	0	0	0	1
969	38	Cuca	pre	0	0	0	0	0	0	0	0	0	1
970	38	Cupo	pre	0	0	0	0	0	0	0	0	0	0
971	38	Deki	pre	0	0	0	0	0	0	0	0	0	0
972	38	Emci	pre	0	0	0	0	0	0	0	0	0	0
973	38	Fina	pre	0	0	0	0	0	0	0	0	0	0
974	38	Gaca	pre	0	0	0	0	0	0	0	0	0	0
975	38	Hiru	pre	0	0	0	0	0	0	0	0	0	1
976	38	Hyam	pre	0	0	0	0	0	0	0	0	0	0
977	38	Moal	pre	0	0	0	0	0	0	0	0	0	0
978	38	Moci	pre	0	0	0	0	0	0	0	0	0	0
979	38	Mogr	pre	0	0	0	0	0	0	0	0	0	0
980	38	Pami	pre	0	0	0	0	0	0	0	0	0	0
981	38	Pamo	pre	0	0	0	0	0	0	0	0	0	1
982	38	Phco	pre	0	0	0	0	0	0	0	0	0	0
983	38	Piaw	pre	0	0	0	0	0	0	0	0	0	0
984	38	Pova	pre	0	0	0	0	0	0	0	0	0	0
985	38	Spci	pre	0	0	0	0	0	0	0	0	0	0
986	38	Stor	pre	0	0	0	0	0	0	0	0	0	0
987	38	Ursq	pre	0	0	0	0	0	0	0	0	0	0
988	38	Zoja	pre	0	0	0	0	0	0	0	0	0	0
989	39	Acor	pre	0	0	0	0	0	0	0	0	0	0
990	39	Alar	pre	0	0	0	0	0	0	0	0	0	0
991	39	Cedi	pre	0	0	0	0	0	0	0	0	0	1
992	39	Chsi	pre	0	0	0	0	0	0	0	0	0	0
993	39	Coco	pre	0	0	0	0	0	0	0	0	0	0
994	39	Coma	pre	0	0	0	0	0	0	0	0	0	1
995	39	Cuca	pre	0	0	0	0	0	0	0	0	0	1
996	39	Cupo	pre	0	0	0	0	0	0	0	0	0	0
997	39	Deki	pre	0	0	0	0	0	0	0	0	0	0
998	39	Emci	pre	0	0	0	0	0	0	0	0	0	0
999	39	Fina	pre	0	0	0	0	0	0	0	0	0	0
1000	39	Gaca	pre	0	0	0	0	0	0	0	0	0	0
1001	39	Hiru	pre	0	0	0	0	0	0	0	0	0	0
1002	39	Hyam	pre	0	0	0	0	0	0	0	0	0	0
1003	39	Moal	pre	0	0	0	0	0	0	0	0	0	0
1004	39	Moci	pre	0	0	0	0	0	0	0	0	0	0
1005	39	Mogr	pre	0	0	0	0	0	0	0	0	0	0
1006	39	Pami	pre	0	0	0	0	0	0	0	0	0	0
1007	39	Pamo	pre	0	0	0	0	0	0	0	0	0	1
1008	39	Phco	pre	0	0	0	0	0	0	0	0	0	1
1009	39	Piaw	pre	0	0	0	0	0	0	0	0	0	0
1010	39	Pova	pre	0	0	0	0	0	0	0	0	0	0
1011	39	Spci	pre	0	0	0	0	0	0	0	0	0	0
1012	39	Stor	pre	0	0	0	0	0	0	0	0	0	1
1013	39	Ursq	pre	0	0	0	0	0	0	0	0	0	0
1014	39	Zoja	pre	0	0	0	0	0	0	0	0	0	0
1015	40	Acor	pre	0	0	0	0	0	0	0	0	0	0
1016	40	Alar	pre	0	0	0	0	0	0	0	0	0	0
1017	40	Cedi	pre	0	0	0	0	0	0	0	0	0	1
1018	40	Chsi	pre	0	0	0	0	0	0	0	0	0	0
1019	40	Coco	pre	0	0	0	0	0	0	0	0	0	0
1020	40	Coma	pre	0	0	0	0	0	0	0	0	0	1
1021	40	Cuca	pre	0	0	0	0	0	0	0	0	0	1
1022	40	Cupo	pre	0	0	0	0	0	0	0	0	0	0
1023	40	Deki	pre	0	0	0	0	0	0	0	0	0	1
1024	40	Emci	pre	0	0	0	0	0	0	0	0	0	0
1025	40	Fina	pre	0	0	0	0	0	0	0	0	0	0
1026	40	Gaca	pre	0	0	0	0	0	0	0	0	0	0
1027	40	Hiru	pre	0	0	0	0	0	0	0	0	0	0
1028	40	Hyam	pre	0	0	0	0	0	0	0	0	0	0
1029	40	Moal	pre	0	0	0	0	0	0	0	0	0	0
1030	40	Moci	pre	0	0	0	0	0	0	0	0	0	0
1031	40	Mogr	pre	0	0	0	0	0	0	0	0	0	0
1032	40	Pami	pre	0	0	0	0	0	0	0	0	0	0
1033	40	Pamo	pre	0	0	0	0	0	0	0	0	0	0
1034	40	Phco	pre	0	0	0	0	0	0	0	0	0	1
1035	40	Piaw	pre	0	0	0	0	0	0	0	0	0	0
1036	40	Pova	pre	0	0	0	0	0	0	0	0	0	0
1037	40	Spci	pre	0	0	0	0	0	0	0	0	0	0
1038	40	Stor	pre	0	0	0	0	0	0	0	0	0	1
1039	40	Ursq	pre	0	0	0	0	0	0	0	0	0	0
1040	40	Zoja	pre	0	0	0	0	0	0	0	0	0	0
1041	41	Acor	pre	0	0	0	0	0	0	0	0	0	0
1042	41	Alar	pre	0	0	0	0	0	0	0	0	0	0
1043	41	Cedi	pre	0	0	0	0	0	0	0	0	0	0
1044	41	Chsi	pre	0	0	0	0	0	0	0	0	0	0
1045	41	Coco	pre	0	0	0	0	0	0	0	0	0	0
1046	41	Coma	pre	0	0	0	0	0	0	0	0	0	1
1047	41	Cuca	pre	0	0	0	0	0	0	0	0	0	0
1048	41	Cupo	pre	0	0	0	0	0	0	0	0	0	0
1049	41	Deki	pre	0	0	0	0	0	0	0	0	0	0
1050	41	Emci	pre	0	0	0	0	0	0	0	0	0	0
1051	41	Fina	pre	0	0	0	0	0	0	0	0	0	0
1052	41	Gaca	pre	0	0	0	0	0	0	0	0	0	0
1053	41	Hiru	pre	0	0	0	0	0	0	0	0	0	0
1054	41	Hyam	pre	0	0	0	0	0	0	0	0	0	0
1055	41	Moal	pre	0	0	0	0	0	0	0	0	0	0
1056	41	Moci	pre	0	0	0	0	0	0	0	0	0	0
1057	41	Mogr	pre	0	0	0	0	0	0	0	0	0	0
1058	41	Pami	pre	0	0	0	0	0	0	0	0	0	0
1059	41	Pamo	pre	0	0	0	0	0	0	0	0	0	1
1060	41	Phco	pre	0	0	0	0	0	0	0	0	0	0
1061	41	Piaw	pre	0	0	0	0	0	0	0	0	0	0
1062	41	Pova	pre	0	0	0	0	0	0	0	0	0	0
1063	41	Spci	pre	0	0	0	0	0	0	0	0	0	0
1064	41	Stor	pre	0	0	0	0	0	0	0	0	0	0
1065	41	Ursq	pre	0	0	0	0	0	0	0	0	0	0
1066	41	Zoja	pre	0	0	0	0	0	0	0	0	0	0
1067	42	Acor	pre	0	0	0	0	0	0	0	0	0	0
1068	42	Alar	pre	0	0	0	0	0	0	0	0	0	0
1069	42	Cedi	pre	0	0	0	0	0	0	0	0	0	1
1070	42	Chsi	pre	0	0	0	0	0	0	0	0	0	0
1071	42	Coco	pre	0	0	0	0	0	0	0	0	0	0
1072	42	Coma	pre	0	0	0	0	0	0	0	0	0	0
1073	42	Cuca	pre	0	0	0	0	0	0	0	0	0	0
1074	42	Cupo	pre	0	0	0	0	0	0	0	0	0	0
1075	42	Deki	pre	0	0	0	0	0	0	0	0	0	0
1076	42	Emci	pre	0	0	0	0	0	0	0	0	0	0
1077	42	Fina	pre	0	0	0	0	0	0	0	0	0	0
1078	42	Gaca	pre	0	0	0	0	0	0	0	0	0	0
1079	42	Hiru	pre	0	0	0	0	0	0	0	0	0	0
1080	42	Hyam	pre	0	0	0	0	0	0	0	0	0	0
1081	42	Moal	pre	0	0	0	0	0	0	0	0	0	0
1082	42	Moci	pre	0	0	0	0	0	0	0	0	0	0
1083	42	Mogr	pre	0	0	0	0	0	0	0	0	0	1
1084	42	Pami	pre	0	0	0	0	0	0	0	0	0	0
1085	42	Pamo	pre	0	0	0	0	0	0	0	0	0	0
1086	42	Phco	pre	0	0	0	0	0	0	0	0	0	1
1087	42	Piaw	pre	0	0	0	0	0	0	0	0	0	0
1088	42	Pova	pre	0	0	0	0	0	0	0	0	0	0
1089	42	Spci	pre	0	0	0	0	0	0	0	0	0	0
1090	42	Stor	pre	0	0	0	0	0	0	0	0	0	1
1091	42	Ursq	pre	0	0	0	0	0	0	0	0	0	0
1092	42	Zoja	pre	0	0	0	0	0	0	0	0	0	0
1093	43	Acor	pre	0	0	0	0	0	0	0	0	0	0
1094	43	Alar	pre	0	0	0	0	0	0	0	0	0	0
1095	43	Cedi	pre	0	0	0	0	0	0	0	0	0	0
1096	43	Chsi	pre	0	0	0	0	0	0	0	0	0	0
1097	43	Coco	pre	0	0	0	0	0	0	0	0	0	0
1098	43	Coma	pre	0	0	0	0	0	0	0	0	0	0
1099	43	Cuca	pre	0	0	0	0	0	0	0	0	0	1
1100	43	Cupo	pre	0	0	0	0	0	0	0	0	0	0
1101	43	Deki	pre	0	0	0	0	0	0	0	0	0	0
1102	43	Emci	pre	0	0	0	0	0	0	0	0	0	0
1103	43	Fina	pre	0	0	0	0	0	0	0	0	0	0
1104	43	Gaca	pre	0	0	0	0	0	0	0	0	0	0
1105	43	Hiru	pre	0	0	0	0	0	0	0	0	0	0
1106	43	Hyam	pre	0	0	0	0	0	0	0	0	0	0
1107	43	Moal	pre	0	0	0	0	0	0	0	0	0	0
1108	43	Moci	pre	0	0	0	0	0	0	0	0	0	0
1109	43	Mogr	pre	0	0	0	0	0	0	0	0	0	0
1110	43	Pami	pre	0	0	0	0	0	0	0	0	0	0
1111	43	Pamo	pre	0	0	0	0	0	0	0	0	0	0
1112	43	Phco	pre	0	0	0	0	0	0	0	0	0	0
1113	43	Piaw	pre	0	0	0	0	0	0	0	0	0	0
1114	43	Pova	pre	0	0	0	0	0	0	0	0	0	0
1115	43	Spci	pre	0	0	0	0	0	0	0	0	0	0
1116	43	Stor	pre	0	0	0	0	0	0	0	0	0	0
1117	43	Ursq	pre	0	0	0	0	0	0	0	0	0	0
1118	43	Zoja	pre	0	0	0	0	0	0	0	0	0	0
1119	44	Acor	pre	0	0	0	0	0	0	0	0	0	0
1120	44	Alar	pre	0	0	0	0	0	0	0	0	0	0
1121	44	Cedi	pre	0	0	0	0	0	0	0	0	0	0
1122	44	Chsi	pre	0	0	0	0	0	0	0	0	0	0
1123	44	Coco	pre	0	0	0	0	0	0	0	0	0	0
1124	44	Coma	pre	0	0	0	0	0	0	0	0	0	0
1125	44	Cuca	pre	0	0	0	0	0	0	0	0	0	1
1126	44	Cupo	pre	0	0	0	0	0	0	0	0	0	0
1127	44	Deki	pre	0	0	0	0	0	0	0	0	0	0
1128	44	Emci	pre	0	0	0	0	0	0	0	0	0	0
1129	44	Fina	pre	0	0	0	0	0	0	0	0	0	0
1130	44	Gaca	pre	0	0	0	0	0	0	0	0	0	0
1131	44	Hiru	pre	0	0	0	0	0	0	0	0	0	0
1132	44	Hyam	pre	0	0	0	0	0	0	0	0	0	0
1133	44	Moal	pre	0	0	0	0	0	0	0	0	0	0
1134	44	Moci	pre	0	0	0	0	0	0	0	0	0	0
1135	44	Mogr	pre	0	0	0	0	0	0	0	0	0	0
1136	44	Pami	pre	0	0	0	0	0	0	0	0	0	0
1137	44	Pamo	pre	0	0	0	0	0	0	0	0	0	0
1138	44	Phco	pre	0	0	0	0	0	0	0	0	0	0
1139	44	Piaw	pre	0	0	0	0	0	0	0	0	0	0
1140	44	Pova	pre	0	0	0	0	0	0	0	0	0	0
1141	44	Spci	pre	0	0	0	0	0	0	0	0	0	0
1142	44	Stor	pre	0	0	0	0	0	0	0	0	0	1
1143	44	Ursq	pre	0	0	0	0	0	0	0	0	0	0
1144	44	Zoja	pre	0	0	0	0	0	0	0	0	0	0
1145	45	Acor	pre	0	0	0	0	0	0	0	0	0	0
1146	45	Alar	pre	0	0	0	0	0	0	0	0	0	0
1147	45	Cedi	pre	0	0	0	0	0	0	0	0	0	1
1148	45	Chsi	pre	0	0	0	0	0	0	0	0	0	0
1149	45	Coco	pre	0	0	0	0	0	0	0	0	0	0
1150	45	Coma	pre	0	0	0	0	0	0	0	0	0	1
1151	45	Cuca	pre	0	0	0	0	0	0	0	0	0	1
1152	45	Cupo	pre	0	0	0	0	0	0	0	0	0	1
1153	45	Deki	pre	0	0	0	0	0	0	0	0	0	0
1154	45	Emci	pre	0	0	0	0	0	0	0	0	0	0
1155	45	Fina	pre	0	0	0	0	0	0	0	0	0	0
1156	45	Gaca	pre	0	0	0	0	0	0	0	0	0	0
1157	45	Hiru	pre	0	0	0	0	0	0	0	0	0	0
1158	45	Hyam	pre	0	0	0	0	0	0	0	0	0	0
1159	45	Moal	pre	0	0	0	0	0	0	0	0	0	0
1160	45	Moci	pre	0	0	0	0	0	0	0	0	0	0
1161	45	Mogr	pre	0	0	0	0	0	0	0	0	0	0
1162	45	Pami	pre	0	0	0	0	0	0	0	0	0	0
1163	45	Pamo	pre	0	0	0	0	0	0	0	0	0	0
1164	45	Phco	pre	0	0	0	0	0	0	0	0	0	0
1165	45	Piaw	pre	0	0	0	0	0	0	0	0	0	0
1166	45	Pova	pre	0	0	0	0	0	0	0	0	0	0
1167	45	Spci	pre	0	0	0	0	0	0	0	0	0	0
1168	45	Stor	pre	0	0	0	0	0	0	0	0	0	1
1169	45	Ursq	pre	0	0	0	0	0	0	0	0	0	0
1170	45	Zoja	pre	0	0	0	0	0	0	0	0	0	0
1171	46	Acor	pre	0	0	0	0	0	0	0	0	0	0
1172	46	Alar	pre	0	0	0	0	0	0	0	0	0	0
1173	46	Cedi	pre	0	0	0	0	0	0	0	0	0	1
1174	46	Chsi	pre	0	0	0	0	0	0	0	0	0	0
1175	46	Coco	pre	0	0	0	0	0	0	0	0	0	1
1176	46	Coma	pre	0	0	0	0	0	0	0	0	0	1
1177	46	Cuca	pre	0	0	0	0	0	0	0	0	0	1
1178	46	Cupo	pre	0	0	0	0	0	0	0	0	0	0
1179	46	Deki	pre	0	0	0	0	0	0	0	0	0	0
1180	46	Emci	pre	0	0	0	0	0	0	0	0	0	0
1181	46	Fina	pre	0	0	0	0	0	0	0	0	0	0
1182	46	Gaca	pre	0	0	0	0	0	0	0	0	0	0
1183	46	Hiru	pre	0	0	0	0	0	0	0	0	0	0
1184	46	Hyam	pre	0	0	0	0	0	0	0	0	0	0
1185	46	Moal	pre	0	0	0	0	0	0	0	0	0	1
1186	46	Moci	pre	0	0	0	0	0	0	0	0	0	0
1187	46	Mogr	pre	0	0	0	0	0	0	0	0	0	0
1188	46	Pami	pre	0	0	0	0	0	0	0	0	0	0
1189	46	Pamo	pre	0	0	0	0	0	0	0	0	0	1
1190	46	Phco	pre	0	0	0	0	0	0	0	0	0	0
1191	46	Piaw	pre	0	0	0	0	0	0	0	0	0	0
1192	46	Pova	pre	0	0	0	0	0	0	0	0	0	0
1193	46	Spci	pre	0	0	0	0	0	0	0	0	0	1
1194	46	Stor	pre	0	0	0	0	0	0	0	0	0	0
1195	46	Ursq	pre	0	0	0	0	0	0	0	0	0	0
1196	46	Zoja	pre	0	0	0	0	0	0	0	0	0	0
1197	47	Acor	pre	0	0	0	0	0	0	0	0	0	0
1198	47	Alar	pre	0	0	0	0	0	0	0	0	0	0
1199	47	Cedi	pre	0	0	0	0	0	0	0	0	0	1
1200	47	Chsi	pre	0	0	0	0	0	0	0	0	0	0
1201	47	Coco	pre	0	0	0	0	0	0	0	0	0	0
1202	47	Coma	pre	0	0	0	0	0	0	0	0	0	0
1203	47	Cuca	pre	0	0	0	0	0	0	0	0	0	1
1204	47	Cupo	pre	0	0	0	0	0	0	0	0	0	0
1205	47	Deki	pre	0	0	0	0	0	0	0	0	0	0
1206	47	Emci	pre	0	0	0	0	0	0	0	0	0	0
1207	47	Fina	pre	0	0	0	0	0	0	0	0	0	0
1208	47	Gaca	pre	0	0	0	0	0	0	0	0	0	0
1209	47	Hiru	pre	0	0	0	0	0	0	0	0	0	0
1210	47	Hyam	pre	0	0	0	0	0	0	0	0	0	0
1211	47	Moal	pre	0	0	0	0	0	0	0	0	0	0
1212	47	Moci	pre	0	0	0	0	0	0	0	0	0	0
1213	47	Mogr	pre	0	0	0	0	0	0	0	0	0	0
1214	47	Pami	pre	0	0	0	0	0	0	0	0	0	0
1215	47	Pamo	pre	0	0	0	0	0	0	0	0	0	0
1216	47	Phco	pre	0	0	0	0	0	0	0	0	0	0
1217	47	Piaw	pre	0	0	0	0	0	0	0	0	0	0
1218	47	Pova	pre	0	0	0	0	0	0	0	0	0	0
1219	47	Spci	pre	0	0	0	0	0	0	0	0	0	1
1220	47	Stor	pre	0	0	0	0	0	0	0	0	0	1
1221	47	Ursq	pre	0	0	0	0	0	0	0	0	0	0
1222	47	Zoja	pre	0	0	0	0	0	0	0	0	0	0
1223	48	Acor	pre	0	0	0	0	0	0	0	0	0	0
1224	48	Alar	pre	0	0	0	0	0	0	0	0	0	0
1225	48	Cedi	pre	0	0	0	0	0	0	0	0	0	1
1226	48	Chsi	pre	0	0	0	0	0	0	0	0	0	0
1227	48	Coco	pre	0	0	0	0	0	0	0	0	0	0
1228	48	Coma	pre	0	0	0	0	0	0	0	0	0	0
1229	48	Cuca	pre	0	0	0	0	0	0	0	0	0	1
1230	48	Cupo	pre	0	0	0	0	0	0	0	0	0	0
1231	48	Deki	pre	0	0	0	0	0	0	0	0	0	0
1232	48	Emci	pre	0	0	0	0	0	0	0	0	0	0
1233	48	Fina	pre	0	0	0	0	0	0	0	0	0	0
1234	48	Gaca	pre	0	0	0	0	0	0	0	0	0	0
1235	48	Hiru	pre	0	0	0	0	0	0	0	0	0	0
1236	48	Hyam	pre	0	0	0	0	0	0	0	0	0	0
1237	48	Moal	pre	0	0	0	0	0	0	0	0	0	0
1238	48	Moci	pre	0	0	0	0	0	0	0	0	0	0
1239	48	Mogr	pre	0	0	0	0	0	0	0	0	0	0
1240	48	Pami	pre	0	0	0	0	0	0	0	0	0	0
1241	48	Pamo	pre	0	0	0	0	0	0	0	0	0	1
1242	48	Phco	pre	0	0	0	0	0	0	0	0	0	0
1243	48	Piaw	pre	0	0	0	0	0	0	0	0	0	0
1244	48	Pova	pre	0	0	0	0	0	0	0	0	0	0
1245	48	Spci	pre	0	0	0	0	0	0	0	0	0	0
1246	48	Stor	pre	0	0	0	0	0	0	0	0	0	1
1247	48	Ursq	pre	0	0	0	0	0	0	0	0	0	0
1248	48	Zoja	pre	0	0	0	0	0	0	0	0	0	0
1249	49	Acor	pre	0	0	0	0	0	0	0	0	0	0
1250	49	Alar	pre	0	0	0	0	0	0	0	0	0	1
1251	49	Cedi	pre	0	0	0	0	0	0	0	0	0	1
1252	49	Chsi	pre	0	0	0	0	0	0	0	0	0	0
1253	49	Coco	pre	0	0	0	0	0	0	0	0	0	0
1254	49	Coma	pre	0	0	0	0	0	0	0	0	0	0
1255	49	Cuca	pre	0	0	0	0	0	0	0	0	0	1
1256	49	Cupo	pre	0	0	0	0	0	0	0	0	0	0
1257	49	Deki	pre	0	0	0	0	0	0	0	0	0	0
1258	49	Emci	pre	0	0	0	0	0	0	0	0	0	1
1259	49	Fina	pre	0	0	0	0	0	0	0	0	0	0
1260	49	Gaca	pre	0	0	0	0	0	0	0	0	0	0
1261	49	Hiru	pre	0	0	0	0	0	0	0	0	0	0
1262	49	Hyam	pre	0	0	0	0	0	0	0	0	0	0
1263	49	Moal	pre	0	0	0	0	0	0	0	0	0	0
1264	49	Moci	pre	0	0	0	0	0	0	0	0	0	0
1265	49	Mogr	pre	0	0	0	0	0	0	0	0	0	1
1266	49	Pami	pre	0	0	0	0	0	0	0	0	0	0
1267	49	Pamo	pre	0	0	0	0	0	0	0	0	0	0
1268	49	Phco	pre	0	0	0	0	0	0	0	0	0	0
1269	49	Piaw	pre	0	0	0	0	0	0	0	0	0	0
1270	49	Pova	pre	0	0	0	0	0	0	0	0	0	0
1271	49	Spci	pre	0	0	0	0	0	0	0	0	0	0
1272	49	Stor	pre	0	0	0	0	0	0	0	0	0	0
1273	49	Ursq	pre	0	0	0	0	0	0	0	0	0	0
1274	49	Zoja	pre	0	0	0	0	0	0	0	0	0	0
1275	50	Acor	pre	0	0	0	0	0	0	0	0	0	0
1276	50	Alar	pre	0	0	0	0	0	0	0	0	0	0
1277	50	Cedi	pre	0	0	0	0	0	0	0	0	0	1
1278	50	Chsi	pre	0	0	0	0	0	0	0	0	0	0
1279	50	Coco	pre	0	0	0	0	0	0	0	0	0	0
1280	50	Coma	pre	0	0	0	0	0	0	0	0	0	1
1281	50	Cuca	pre	0	0	0	0	0	0	0	0	0	1
1282	50	Cupo	pre	0	0	0	0	0	0	0	0	0	0
1283	50	Deki	pre	0	0	0	0	0	0	0	0	0	0
1284	50	Emci	pre	0	0	0	0	0	0	0	0	0	0
1285	50	Fina	pre	0	0	0	0	0	0	0	0	0	1
1286	50	Gaca	pre	0	0	0	0	0	0	0	0	0	0
1287	50	Hiru	pre	0	0	0	0	0	0	0	0	0	0
1288	50	Hyam	pre	0	0	0	0	0	0	0	0	0	0
1289	50	Moal	pre	0	0	0	0	0	0	0	0	0	0
1290	50	Moci	pre	0	0	0	0	0	0	0	0	0	0
1291	50	Mogr	pre	0	0	0	0	0	0	0	0	0	0
1292	50	Pami	pre	0	0	0	0	0	0	0	0	0	0
1293	50	Pamo	pre	0	0	0	0	0	0	0	0	0	0
1294	50	Phco	pre	0	0	0	0	0	0	0	0	0	1
1295	50	Piaw	pre	0	0	0	0	0	0	0	0	0	0
1296	50	Pova	pre	0	0	0	0	0	0	0	0	0	0
1297	50	Spci	pre	0	0	0	0	0	0	0	0	0	0
1298	50	Stor	pre	0	0	0	0	0	0	0	0	0	1
1299	50	Ursq	pre	0	0	0	0	0	0	0	0	0	0
1300	50	Zoja	pre	0	0	0	0	0	0	0	0	0	0
1301	51	Acor	pre	0	0	0	0	0	0	0	0	0	0
1302	51	Alar	pre	0	0	0	0	0	0	0	0	0	0
1303	51	Cedi	pre	0	0	0	0	0	0	0	0	0	0
1304	51	Chsi	pre	0	0	0	0	0	0	0	0	0	0
1305	51	Coco	pre	0	0	0	0	0	0	0	0	0	0
1306	51	Coma	pre	0	0	0	0	0	0	0	0	0	0
1307	51	Cuca	pre	0	0	0	0	0	0	0	0	0	1
1308	51	Cupo	pre	0	0	0	0	0	0	0	0	0	0
1309	51	Deki	pre	0	0	0	0	0	0	0	0	0	0
1310	51	Emci	pre	0	0	0	0	0	0	0	0	0	0
1311	51	Fina	pre	0	0	0	0	0	0	0	0	0	0
1312	51	Gaca	pre	0	0	0	0	0	0	0	0	0	0
1313	51	Hiru	pre	0	0	0	0	0	0	0	0	0	0
1314	51	Hyam	pre	0	0	0	0	0	0	0	0	0	0
1315	51	Moal	pre	0	0	0	0	0	0	0	0	0	0
1316	51	Moci	pre	0	0	0	0	0	0	0	0	0	0
1317	51	Mogr	pre	0	0	0	0	0	0	0	0	0	0
1318	51	Pami	pre	0	0	0	0	0	0	0	0	0	0
1319	51	Pamo	pre	0	0	0	0	0	0	0	0	0	0
1320	51	Phco	pre	0	0	0	0	0	0	0	0	0	1
1321	51	Piaw	pre	0	0	0	0	0	0	0	0	0	0
1322	51	Pova	pre	0	0	0	0	0	0	0	0	0	0
1323	51	Spci	pre	0	0	0	0	0	0	0	0	0	0
1324	51	Stor	pre	0	0	0	0	0	0	0	0	0	0
1325	51	Ursq	pre	0	0	0	0	0	0	0	0	0	0
1326	51	Zoja	pre	0	0	0	0	0	0	0	0	0	0
1327	52	Acor	pre	0	0	0	0	0	0	0	0	0	0
1328	52	Alar	pre	0	0	0	0	0	0	0	0	0	0
1329	52	Cedi	pre	0	0	0	0	0	0	0	0	0	0
1330	52	Chsi	pre	0	0	0	0	0	0	0	0	0	0
1331	52	Coco	pre	0	0	0	0	0	0	0	0	0	0
1332	52	Coma	pre	0	0	0	0	0	0	0	0	0	1
1333	52	Cuca	pre	0	0	0	0	0	0	0	0	0	1
1334	52	Cupo	pre	0	0	0	0	0	0	0	0	0	0
1335	52	Deki	pre	0	0	0	0	0	0	0	0	0	0
1336	52	Emci	pre	0	0	0	0	0	0	0	0	0	0
1337	52	Fina	pre	0	0	0	0	0	0	0	0	0	0
1338	52	Gaca	pre	0	0	0	0	0	0	0	0	0	0
1339	52	Hiru	pre	0	0	0	0	0	0	0	0	0	0
1340	52	Hyam	pre	0	0	0	0	0	0	0	0	0	0
1341	52	Moal	pre	0	0	0	0	0	0	0	0	0	0
1342	52	Moci	pre	0	0	0	0	0	0	0	0	0	0
1343	52	Mogr	pre	0	0	0	0	0	0	0	0	0	0
1344	52	Pami	pre	0	0	0	0	0	0	0	0	0	0
1345	52	Pamo	pre	0	0	0	0	0	0	0	0	0	1
1346	52	Phco	pre	0	0	0	0	0	0	0	0	0	0
1347	52	Piaw	pre	0	0	0	0	0	0	0	0	0	0
1348	52	Pova	pre	0	0	0	0	0	0	0	0	0	0
1349	52	Spci	pre	0	0	0	0	0	0	0	0	0	1
1350	52	Stor	pre	0	0	0	0	0	0	0	0	0	1
1351	52	Ursq	pre	0	0	0	0	0	0	0	0	0	0
1352	52	Zoja	pre	0	0	0	0	0	0	0	0	0	0
1353	53	Acor	pre	0	0	0	0	0	0	0	0	0	0
1354	53	Alar	pre	0	0	0	0	0	0	0	0	0	0
1355	53	Cedi	pre	0	0	0	0	0	0	0	0	0	0
1356	53	Chsi	pre	0	0	0	0	0	0	0	0	0	0
1357	53	Coco	pre	0	0	0	0	0	0	0	0	0	0
1358	53	Coma	pre	0	0	0	0	0	0	0	0	0	0
1359	53	Cuca	pre	0	0	0	0	0	0	0	0	0	1
1360	53	Cupo	pre	0	0	0	0	0	0	0	0	0	0
1361	53	Deki	pre	0	0	0	0	0	0	0	0	0	1
1362	53	Emci	pre	0	0	0	0	0	0	0	0	0	0
1363	53	Fina	pre	0	0	0	0	0	0	0	0	0	0
1364	53	Gaca	pre	0	0	0	0	0	0	0	0	0	0
1365	53	Hiru	pre	0	0	0	0	0	0	0	0	0	0
1366	53	Hyam	pre	0	0	0	0	0	0	0	0	0	0
1367	53	Moal	pre	0	0	0	0	0	0	0	0	0	0
1368	53	Moci	pre	0	0	0	0	0	0	0	0	0	0
1369	53	Mogr	pre	0	0	0	0	0	0	0	0	0	0
1370	53	Pami	pre	0	0	0	0	0	0	0	0	0	0
1371	53	Pamo	pre	0	0	0	0	0	0	0	0	0	0
1372	53	Phco	pre	0	0	0	0	0	0	0	0	0	0
1373	53	Piaw	pre	0	0	0	0	0	0	0	0	0	0
1374	53	Pova	pre	0	0	0	0	0	0	0	0	0	0
1375	53	Spci	pre	0	0	0	0	0	0	0	0	0	0
1376	53	Stor	pre	0	0	0	0	0	0	0	0	0	0
1377	53	Ursq	pre	0	0	0	0	0	0	0	0	0	0
1378	53	Zoja	pre	0	0	0	0	0	0	0	0	0	0
1379	54	Acor	pre	0	0	0	0	0	0	0	0	0	0
1380	54	Alar	pre	0	0	0	0	0	0	0	0	0	0
1381	54	Cedi	pre	0	0	0	0	0	0	0	0	0	0
1382	54	Chsi	pre	0	0	0	0	0	0	0	0	0	0
1383	54	Coco	pre	0	0	0	0	0	0	0	0	0	0
1384	54	Coma	pre	0	0	0	0	0	0	0	0	0	0
1385	54	Cuca	pre	0	0	0	0	0	0	0	0	0	1
1386	54	Cupo	pre	0	0	0	0	0	0	0	0	0	0
1387	54	Deki	pre	0	0	0	0	0	0	0	0	0	0
1388	54	Emci	pre	0	0	0	0	0	0	0	0	0	0
1389	54	Fina	pre	0	0	0	0	0	0	0	0	0	0
1390	54	Gaca	pre	0	0	0	0	0	0	0	0	0	0
1391	54	Hiru	pre	0	0	0	0	0	0	0	0	0	0
1392	54	Hyam	pre	0	0	0	0	0	0	0	0	0	0
1393	54	Moal	pre	0	0	0	0	0	0	0	0	0	0
1394	54	Moci	pre	0	0	0	0	0	0	0	0	0	0
1395	54	Mogr	pre	0	0	0	0	0	0	0	0	0	0
1396	54	Pami	pre	0	0	0	0	0	0	0	0	0	0
1397	54	Pamo	pre	0	0	0	0	0	0	0	0	0	0
1398	54	Phco	pre	0	0	0	0	0	0	0	0	0	0
1399	54	Piaw	pre	0	0	0	0	0	0	0	0	0	0
1400	54	Pova	pre	0	0	0	0	0	0	0	0	0	0
1401	54	Spci	pre	0	0	0	0	0	0	0	0	0	0
1402	54	Stor	pre	0	0	0	0	0	0	0	0	0	0
1403	54	Ursq	pre	0	0	0	0	0	0	0	0	0	0
1404	54	Zoja	pre	0	0	0	0	0	0	0	0	0	0
1405	55	Acor	pre	0	0	0	0	0	0	0	0	0	0
1406	55	Alar	pre	0	0	0	0	0	0	0	0	0	0
1407	55	Cedi	pre	0	0	0	0	0	0	0	0	0	0
1408	55	Chsi	pre	0	0	0	0	0	0	0	0	0	0
1409	55	Coco	pre	0	0	0	0	0	0	0	0	0	1
1410	55	Coma	pre	0	0	0	0	0	0	0	0	0	1
1411	55	Cuca	pre	0	0	0	0	0	0	0	0	0	1
1412	55	Cupo	pre	0	0	0	0	0	0	0	0	0	0
1413	55	Deki	pre	0	0	0	0	0	0	0	0	0	0
1414	55	Emci	pre	0	0	0	0	0	0	0	0	0	0
1415	55	Fina	pre	0	0	0	0	0	0	0	0	0	0
1416	55	Gaca	pre	0	0	0	0	0	0	0	0	0	0
1417	55	Hiru	pre	0	0	0	0	0	0	0	0	0	0
1418	55	Hyam	pre	0	0	0	0	0	0	0	0	0	0
1419	55	Moal	pre	0	0	0	0	0	0	0	0	0	0
1420	55	Moci	pre	0	0	0	0	0	0	0	0	0	0
1421	55	Mogr	pre	0	0	0	0	0	0	0	0	0	0
1422	55	Pami	pre	0	0	0	0	0	0	0	0	0	0
1423	55	Pamo	pre	0	0	0	0	0	0	0	0	0	0
1424	55	Phco	pre	0	0	0	0	0	0	0	0	0	1
1425	55	Piaw	pre	0	0	0	0	0	0	0	0	0	1
1426	55	Pova	pre	0	0	0	0	0	0	0	0	0	0
1427	55	Spci	pre	0	0	0	0	0	0	0	0	0	0
1428	55	Stor	pre	0	0	0	0	0	0	0	0	0	1
1429	55	Ursq	pre	0	0	0	0	0	0	0	0	0	0
1430	55	Zoja	pre	0	0	0	0	0	0	0	0	0	0
1431	56	Acor	pre	0	0	0	0	0	0	0	0	0	0
1432	56	Alar	pre	0	0	0	0	0	0	0	0	0	0
1433	56	Cedi	pre	0	0	0	0	0	0	0	0	0	0
1434	56	Chsi	pre	0	0	0	0	0	0	0	0	0	0
1435	56	Coco	pre	0	0	0	0	0	0	0	0	0	0
1436	56	Coma	pre	0	0	0	0	0	0	0	0	0	0
1437	56	Cuca	pre	0	0	0	0	0	0	0	0	0	1
1438	56	Cupo	pre	0	0	0	0	0	0	0	0	0	0
1439	56	Deki	pre	0	0	0	0	0	0	0	0	0	0
1440	56	Emci	pre	0	0	0	0	0	0	0	0	0	0
1441	56	Fina	pre	0	0	0	0	0	0	0	0	0	0
1442	56	Gaca	pre	0	0	0	0	0	0	0	0	0	0
1443	56	Hiru	pre	0	0	0	0	0	0	0	0	0	0
1444	56	Hyam	pre	0	0	0	0	0	0	0	0	0	0
1445	56	Moal	pre	0	0	0	0	0	0	0	0	0	0
1446	56	Moci	pre	0	0	0	0	0	0	0	0	0	0
1447	56	Mogr	pre	0	0	0	0	0	0	0	0	0	0
1448	56	Pami	pre	0	0	0	0	0	0	0	0	0	0
1449	56	Pamo	pre	0	0	0	0	0	0	0	0	0	0
1450	56	Phco	pre	0	0	0	0	0	0	0	0	0	0
1451	56	Piaw	pre	0	0	0	0	0	0	0	0	0	0
1452	56	Pova	pre	0	0	0	0	0	0	0	0	0	0
1453	56	Spci	pre	0	0	0	0	0	0	0	0	0	0
1454	56	Stor	pre	0	0	0	0	0	0	0	0	0	0
1455	56	Ursq	pre	0	0	0	0	0	0	0	0	0	0
1456	56	Zoja	pre	0	0	0	0	0	0	0	0	0	0
1457	57	Acor	pre	0	0	0	0	0	0	0	0	0	0
1458	57	Alar	pre	0	0	0	0	0	0	0	0	0	0
1459	57	Cedi	pre	0	0	0	0	0	0	0	0	0	0
1460	57	Chsi	pre	0	0	0	0	0	0	0	0	0	0
1461	57	Coco	pre	0	0	0	0	0	0	0	0	0	1
1462	57	Coma	pre	0	0	0	0	0	0	0	0	0	1
1463	57	Cuca	pre	0	0	0	0	0	0	0	0	0	1
1464	57	Cupo	pre	0	0	0	0	0	0	0	0	0	0
1465	57	Deki	pre	0	0	0	0	0	0	0	0	0	0
1466	57	Emci	pre	0	0	0	0	0	0	0	0	0	0
1467	57	Fina	pre	0	0	0	0	0	0	0	0	0	0
1468	57	Gaca	pre	0	0	0	0	0	0	0	0	0	0
1469	57	Hiru	pre	0	0	0	0	0	0	0	0	0	0
1470	57	Hyam	pre	0	0	0	0	0	0	0	0	0	0
1471	57	Moal	pre	0	0	0	0	0	0	0	0	0	0
1472	57	Moci	pre	0	0	0	0	0	0	0	0	0	0
1473	57	Mogr	pre	0	0	0	0	0	0	0	0	0	0
1474	57	Pami	pre	0	0	0	0	0	0	0	0	0	0
1475	57	Pamo	pre	0	0	0	0	0	0	0	0	0	0
1476	57	Phco	pre	0	0	0	0	0	0	0	0	0	1
1477	57	Piaw	pre	0	0	0	0	0	0	0	0	0	0
1478	57	Pova	pre	0	0	0	0	0	0	0	0	0	0
1479	57	Spci	pre	0	0	0	0	0	0	0	0	0	0
1480	57	Stor	pre	0	0	0	0	0	0	0	0	0	1
1481	57	Ursq	pre	0	0	0	0	0	0	0	0	0	0
1482	57	Zoja	pre	0	0	0	0	0	0	0	0	0	0
1483	58	Acor	pre	0	0	0	0	0	0	0	0	0	0
1484	58	Alar	pre	0	0	0	0	0	0	0	0	0	0
1485	58	Cedi	pre	0	0	0	0	0	0	0	0	0	1
1486	58	Chsi	pre	0	0	0	0	0	0	0	0	0	0
1487	58	Coco	pre	0	0	0	0	0	0	0	0	0	0
1488	58	Coma	pre	0	0	0	0	0	0	0	0	0	0
1489	58	Cuca	pre	0	0	0	0	0	0	0	0	0	1
1490	58	Cupo	pre	0	0	0	0	0	0	0	0	0	1
1491	58	Deki	pre	0	0	0	0	0	0	0	0	0	0
1492	58	Emci	pre	0	0	0	0	0	0	0	0	0	0
1493	58	Fina	pre	0	0	0	0	0	0	0	0	0	0
1494	58	Gaca	pre	0	0	0	0	0	0	0	0	0	0
1495	58	Hiru	pre	0	0	0	0	0	0	0	0	0	0
1496	58	Hyam	pre	0	0	0	0	0	0	0	0	0	0
1497	58	Moal	pre	0	0	0	0	0	0	0	0	0	0
1498	58	Moci	pre	0	0	0	0	0	0	0	0	0	0
1499	58	Mogr	pre	0	0	0	0	0	0	0	0	0	0
1500	58	Pami	pre	0	0	0	0	0	0	0	0	0	0
1501	58	Pamo	pre	0	0	0	0	0	0	0	0	0	0
1502	58	Phco	pre	0	0	0	0	0	0	0	0	0	1
1503	58	Piaw	pre	0	0	0	0	0	0	0	0	0	0
1504	58	Pova	pre	0	0	0	0	0	0	0	0	0	0
1505	58	Spci	pre	0	0	0	0	0	0	0	0	0	0
1506	58	Stor	pre	0	0	0	0	0	0	0	0	0	0
1507	58	Ursq	pre	0	0	0	0	0	0	0	0	0	0
1508	58	Zoja	pre	0	0	0	0	0	0	0	0	0	0
1509	59	Acor	pre	0	0	0	0	0	0	0	0	0	0
1510	59	Alar	pre	0	0	0	0	0	0	0	0	0	0
1511	59	Cedi	pre	0	0	0	0	0	0	0	0	0	0
1512	59	Chsi	pre	0	0	0	0	0	0	0	0	0	0
1513	59	Coco	pre	0	0	0	0	0	0	0	0	0	0
1514	59	Coma	pre	0	0	0	0	0	0	0	0	0	0
1515	59	Cuca	pre	0	0	0	0	0	0	0	0	0	1
1516	59	Cupo	pre	0	0	0	0	0	0	0	0	0	0
1517	59	Deki	pre	0	0	0	0	0	0	0	0	0	0
1518	59	Emci	pre	0	0	0	0	0	0	0	0	0	0
1519	59	Fina	pre	0	0	0	0	0	0	0	0	0	0
1520	59	Gaca	pre	0	0	0	0	0	0	0	0	0	0
1521	59	Hiru	pre	0	0	0	0	0	0	0	0	0	0
1522	59	Hyam	pre	0	0	0	0	0	0	0	0	0	0
1523	59	Moal	pre	0	0	0	0	0	0	0	0	0	0
1524	59	Moci	pre	0	0	0	0	0	0	0	0	0	0
1525	59	Mogr	pre	0	0	0	0	0	0	0	0	0	0
1526	59	Pami	pre	0	0	0	0	0	0	0	0	0	0
1527	59	Pamo	pre	0	0	0	0	0	0	0	0	0	0
1528	59	Phco	pre	0	0	0	0	0	0	0	0	0	0
1529	59	Piaw	pre	0	0	0	0	0	0	0	0	0	0
1530	59	Pova	pre	0	0	0	0	0	0	0	0	0	0
1531	59	Spci	pre	0	0	0	0	0	0	0	0	0	0
1532	59	Stor	pre	0	0	0	0	0	0	0	0	0	1
1533	59	Ursq	pre	0	0	0	0	0	0	0	0	0	0
1534	59	Zoja	pre	0	0	0	0	0	0	0	0	0	0
1535	60	Acor	pre	0	0	0	0	0	0	0	0	0	0
1536	60	Alar	pre	0	0	0	0	0	0	0	0	0	0
1537	60	Cedi	pre	0	0	0	0	0	0	0	0	0	0
1538	60	Chsi	pre	0	0	0	0	0	0	0	0	0	0
1539	60	Coco	pre	0	0	0	0	0	0	0	0	0	0
1540	60	Coma	pre	0	0	0	0	0	0	0	0	0	0
1541	60	Cuca	pre	0	0	0	0	0	0	0	0	0	1
1542	60	Cupo	pre	0	0	0	0	0	0	0	0	0	0
1543	60	Deki	pre	0	0	0	0	0	0	0	0	0	1
1544	60	Emci	pre	0	0	0	0	0	0	0	0	0	0
1545	60	Fina	pre	0	0	0	0	0	0	0	0	0	0
1546	60	Gaca	pre	0	0	0	0	0	0	0	0	0	0
1547	60	Hiru	pre	0	0	0	0	0	0	0	0	0	0
1548	60	Hyam	pre	0	0	0	0	0	0	0	0	0	0
1549	60	Moal	pre	0	0	0	0	0	0	0	0	0	0
1550	60	Moci	pre	0	0	0	0	0	0	0	0	0	0
1551	60	Mogr	pre	0	0	0	0	0	0	0	0	0	0
1552	60	Pami	pre	0	0	0	0	0	0	0	0	0	0
1553	60	Pamo	pre	0	0	0	0	0	0	0	0	0	1
1554	60	Phco	pre	0	0	0	0	0	0	0	0	0	0
1555	60	Piaw	pre	0	0	0	0	0	0	0	0	0	0
1556	60	Pova	pre	0	0	0	0	0	0	0	0	0	0
1557	60	Spci	pre	0	0	0	0	0	0	0	0	0	0
1558	60	Stor	pre	0	0	0	0	0	0	0	0	0	1
1559	60	Ursq	pre	0	0	0	0	0	0	0	0	0	0
1560	60	Zoja	pre	0	0	0	0	0	0	0	0	0	0
1561	61	Acor	pre	0	0	0	0	0	0	0	0	0	0
1562	61	Alar	pre	0	0	0	0	0	0	0	0	0	0
1563	61	Cedi	pre	0	0	0	0	0	0	0	0	0	1
1564	61	Chsi	pre	0	0	0	0	0	0	0	0	0	0
1565	61	Coco	pre	0	0	0	0	0	0	0	0	0	0
1566	61	Coma	pre	0	0	0	0	0	0	0	0	0	1
1567	61	Cuca	pre	0	0	0	0	0	0	0	0	0	0
1568	61	Cupo	pre	0	0	0	0	0	0	0	0	0	1
1569	61	Deki	pre	0	0	0	0	0	0	0	0	0	0
1570	61	Emci	pre	0	0	0	0	0	0	0	0	0	0
1571	61	Fina	pre	0	0	0	0	0	0	0	0	0	1
1572	61	Gaca	pre	0	0	0	0	0	0	0	0	0	0
1573	61	Hiru	pre	0	0	0	0	0	0	0	0	0	0
1574	61	Hyam	pre	0	0	0	0	0	0	0	0	0	0
1575	61	Moal	pre	0	0	0	0	0	0	0	0	0	0
1576	61	Moci	pre	0	0	0	0	0	0	0	0	0	0
1577	61	Mogr	pre	0	0	0	0	0	0	0	0	0	0
1578	61	Pami	pre	0	0	0	0	0	0	0	0	0	0
1579	61	Pamo	pre	0	0	0	0	0	0	0	0	0	1
1580	61	Phco	pre	0	0	0	0	0	0	0	0	0	0
1581	61	Piaw	pre	0	0	0	0	0	0	0	0	0	0
1582	61	Pova	pre	0	0	0	0	0	0	0	0	0	0
1583	61	Spci	pre	0	0	0	0	0	0	0	0	0	0
1584	61	Stor	pre	0	0	0	0	0	0	0	0	0	1
1585	61	Ursq	pre	0	0	0	0	0	0	0	0	0	0
1586	61	Zoja	pre	0	0	0	0	0	0	0	0	0	0
1587	62	Acor	pre	0	0	0	0	0	0	0	0	0	0
1588	62	Alar	pre	0	0	0	0	0	0	0	0	0	0
1589	62	Cedi	pre	0	0	0	0	0	0	0	0	0	1
1590	62	Chsi	pre	0	0	0	0	0	0	0	0	0	0
1591	62	Coco	pre	0	0	0	0	0	0	0	0	0	0
1592	62	Coma	pre	0	0	0	0	0	0	0	0	0	1
1593	62	Cuca	pre	0	0	0	0	0	0	0	0	0	1
1594	62	Cupo	pre	0	0	0	0	0	0	0	0	0	0
1595	62	Deki	pre	0	0	0	0	0	0	0	0	0	0
1596	62	Emci	pre	0	0	0	0	0	0	0	0	0	1
1597	62	Fina	pre	0	0	0	0	0	0	0	0	0	0
1598	62	Gaca	pre	0	0	0	0	0	0	0	0	0	0
1599	62	Hiru	pre	0	0	0	0	0	0	0	0	0	0
1600	62	Hyam	pre	0	0	0	0	0	0	0	0	0	0
1601	62	Moal	pre	0	0	0	0	0	0	0	0	0	0
1602	62	Moci	pre	0	0	0	0	0	0	0	0	0	0
1603	62	Mogr	pre	0	0	0	0	0	0	0	0	0	0
1604	62	Pami	pre	0	0	0	0	0	0	0	0	0	0
1605	62	Pamo	pre	0	0	0	0	0	0	0	0	0	0
1606	62	Phco	pre	0	0	0	0	0	0	0	0	0	1
1607	62	Piaw	pre	0	0	0	0	0	0	0	0	0	0
1608	62	Pova	pre	0	0	0	0	0	0	0	0	0	0
1609	62	Spci	pre	0	0	0	0	0	0	0	0	0	0
1610	62	Stor	pre	0	0	0	0	0	0	0	0	0	0
1611	62	Ursq	pre	0	0	0	0	0	0	0	0	0	0
1612	62	Zoja	pre	0	0	0	0	0	0	0	0	0	0
1613	63	Acor	pre	0	0	0	0	0	0	0	0	0	0
1614	63	Alar	pre	0	0	0	0	0	0	0	0	0	0
1615	63	Cedi	pre	0	0	0	0	0	0	0	0	0	0
1616	63	Chsi	pre	0	0	0	0	0	0	0	0	0	0
1617	63	Coco	pre	0	0	0	0	0	0	0	0	0	1
1618	63	Coma	pre	0	0	0	0	0	0	0	0	0	1
1619	63	Cuca	pre	0	0	0	0	0	0	0	0	0	1
1620	63	Cupo	pre	0	0	0	0	0	0	0	0	0	0
1621	63	Deki	pre	0	0	0	0	0	0	0	0	0	0
1622	63	Emci	pre	0	0	0	0	0	0	0	0	0	0
1623	63	Fina	pre	0	0	0	0	0	0	0	0	0	0
1624	63	Gaca	pre	0	0	0	0	0	0	0	0	0	0
1625	63	Hiru	pre	0	0	0	0	0	0	0	0	0	0
1626	63	Hyam	pre	0	0	0	0	0	0	0	0	0	0
1627	63	Moal	pre	0	0	0	0	0	0	0	0	0	0
1628	63	Moci	pre	0	0	0	0	0	0	0	0	0	0
1629	63	Mogr	pre	0	0	0	0	0	0	0	0	0	0
1630	63	Pami	pre	0	0	0	0	0	0	0	0	0	0
1631	63	Pamo	pre	0	0	0	0	0	0	0	0	0	0
1632	63	Phco	pre	0	0	0	0	0	0	0	0	0	0
1633	63	Piaw	pre	0	0	0	0	0	0	0	0	0	0
1634	63	Pova	pre	0	0	0	0	0	0	0	0	0	0
1635	63	Spci	pre	0	0	0	0	0	0	0	0	0	0
1636	63	Stor	pre	0	0	0	0	0	0	0	0	0	1
1637	63	Ursq	pre	0	0	0	0	0	0	0	0	0	0
1638	63	Zoja	pre	0	0	0	0	0	0	0	0	0	0
1639	64	Acor	pre	0	0	0	0	0	0	0	0	0	0
1640	64	Alar	pre	0	0	0	0	0	0	0	0	0	0
1641	64	Cedi	pre	0	0	0	0	0	0	0	0	0	0
1642	64	Chsi	pre	0	0	0	0	0	0	0	0	0	0
1643	64	Coco	pre	0	0	0	0	0	0	0	0	0	1
1644	64	Coma	pre	0	0	0	0	0	0	0	0	0	1
1645	64	Cuca	pre	0	0	0	0	0	0	0	0	0	0
1646	64	Cupo	pre	0	0	0	0	0	0	0	0	0	0
1647	64	Deki	pre	0	0	0	0	0	0	0	0	0	0
1648	64	Emci	pre	0	0	0	0	0	0	0	0	0	0
1649	64	Fina	pre	0	0	0	0	0	0	0	0	0	1
1650	64	Gaca	pre	0	0	0	0	0	0	0	0	0	0
1651	64	Hiru	pre	0	0	0	0	0	0	0	0	0	0
1652	64	Hyam	pre	0	0	0	0	0	0	0	0	0	0
1653	64	Moal	pre	0	0	0	0	0	0	0	0	0	0
1654	64	Moci	pre	0	0	0	0	0	0	0	0	0	0
1655	64	Mogr	pre	0	0	0	0	0	0	0	0	0	0
1656	64	Pami	pre	0	0	0	0	0	0	0	0	0	0
1657	64	Pamo	pre	0	0	0	0	0	0	0	0	0	1
1658	64	Phco	pre	0	0	0	0	0	0	0	0	0	0
1659	64	Piaw	pre	0	0	0	0	0	0	0	0	0	0
1660	64	Pova	pre	0	0	0	0	0	0	0	0	0	0
1661	64	Spci	pre	0	0	0	0	0	0	0	0	0	0
1662	64	Stor	pre	0	0	0	0	0	0	0	0	0	0
1663	64	Ursq	pre	0	0	0	0	0	0	0	0	0	0
1664	64	Zoja	pre	0	0	0	0	0	0	0	0	0	0
1665	65	Acor	pre	0	0	0	0	0	0	0	0	0	0
1666	65	Alar	pre	0	0	0	0	0	0	0	0	0	0
1667	65	Cedi	pre	0	0	0	0	0	0	0	0	0	1
1668	65	Chsi	pre	0	0	0	0	0	0	0	0	0	0
1669	65	Coco	pre	0	0	0	0	0	0	0	0	0	0
1670	65	Coma	pre	0	0	0	0	0	0	0	0	0	0
1671	65	Cuca	pre	0	0	0	0	0	0	0	0	0	1
1672	65	Cupo	pre	0	0	0	0	0	0	0	0	0	1
1673	65	Deki	pre	0	0	0	0	0	0	0	0	0	0
1674	65	Emci	pre	0	0	0	0	0	0	0	0	0	0
1675	65	Fina	pre	0	0	0	0	0	0	0	0	0	0
1676	65	Gaca	pre	0	0	0	0	0	0	0	0	0	0
1677	65	Hiru	pre	0	0	0	0	0	0	0	0	0	0
1678	65	Hyam	pre	0	0	0	0	0	0	0	0	0	0
1679	65	Moal	pre	0	0	0	0	0	0	0	0	0	0
1680	65	Moci	pre	0	0	0	0	0	0	0	0	0	0
1681	65	Mogr	pre	0	0	0	0	0	0	0	0	0	0
1682	65	Pami	pre	0	0	0	0	0	0	0	0	0	0
1683	65	Pamo	pre	0	0	0	0	0	0	0	0	0	0
1684	65	Phco	pre	0	0	0	0	0	0	0	0	0	0
1685	65	Piaw	pre	0	0	0	0	0	0	0	0	0	0
1686	65	Pova	pre	0	0	0	0	0	0	0	0	0	0
1687	65	Spci	pre	0	0	0	0	0	0	0	0	0	0
1688	65	Stor	pre	0	0	0	0	0	0	0	0	0	0
1689	65	Ursq	pre	0	0	0	0	0	0	0	0	0	0
1690	65	Zoja	pre	0	0	0	0	0	0	0	0	0	0
1691	66	Acor	pre	0	0	0	0	0	0	0	0	0	0
1692	66	Alar	pre	0	0	0	0	0	0	0	0	0	0
1693	66	Cedi	pre	0	0	0	0	0	0	0	0	0	0
1694	66	Chsi	pre	0	0	0	0	0	0	0	0	0	0
1695	66	Coco	pre	0	0	0	0	0	0	0	0	0	0
1696	66	Coma	pre	0	0	0	0	0	0	0	0	0	0
1697	66	Cuca	pre	0	0	0	0	0	0	0	0	0	1
1698	66	Cupo	pre	0	0	0	0	0	0	0	0	0	0
1699	66	Deki	pre	0	0	0	0	0	0	0	0	0	0
1700	66	Emci	pre	0	0	0	0	0	0	0	0	0	0
1701	66	Fina	pre	0	0	0	0	0	0	0	0	0	0
1702	66	Gaca	pre	0	0	0	0	0	0	0	0	0	0
1703	66	Hiru	pre	0	0	0	0	0	0	0	0	0	0
1704	66	Hyam	pre	0	0	0	0	0	0	0	0	0	0
1705	66	Moal	pre	0	0	0	0	0	0	0	0	0	0
1706	66	Moci	pre	0	0	0	0	0	0	0	0	0	0
1707	66	Mogr	pre	0	0	0	0	0	0	0	0	0	0
1708	66	Pami	pre	0	0	0	0	0	0	0	0	0	1
1709	66	Pamo	pre	0	0	0	0	0	0	0	0	0	1
1710	66	Phco	pre	0	0	0	0	0	0	0	0	0	0
1711	66	Piaw	pre	0	0	0	0	0	0	0	0	0	0
1712	66	Pova	pre	0	0	0	0	0	0	0	0	0	0
1713	66	Spci	pre	0	0	0	0	0	0	0	0	0	0
1714	66	Stor	pre	0	0	0	0	0	0	0	0	0	0
1715	66	Ursq	pre	0	0	0	0	0	0	0	0	0	0
1716	66	Zoja	pre	0	0	0	0	0	0	0	0	0	0
1717	1	Acor	m	0	1	0	0	0	0	1	81940	0	1
1718	1	Alar	m	0	1	0	0	0	0	5	82119	15.5	0
1719	1	Cedi	m	0	1	0	0	0	0	4	82315	23	1
1720	1	Chsi	m	0	1	0	0	0	0	2	167538	8	0
1721	1	Coco	m	0	1	0	0	0	0	2	167710	2	1
1722	1	Coma	m	0	1	0	0	0	0	3	168125	8	1
1723	1	Cuca	m	0	1	0	0	0	0	3	82931	19	1
1724	1	Cupo	m	0	1	0	0	0	0	5	82491	12	1
1725	1	Deki	m	0	1	0	0	0	0	5	82191	18	0
1726	1	Emci	m	0	1	0	0	0	0	6	82212	11	1
1727	1	Fina	m	0	1	0	0	0	0	3	82182	16	0
1728	1	Gaca	m	0	1	0	0	0	0	4	82004	27	1
1729	1	Hiru	m	0	1	0	0	0	0	4	82497	18	1
1730	1	Hyam	m	0	1	0	0	0	0	1	82400	0	0
1731	1	Moal	m	0	1	0	0	0	0	4	82109	23	0
1732	1	Moci	m	0	1	0	0	0	0	1	167940	0	1
1733	1	Mogr	m	0	1	0	0	0	0	5	82115	19	1
1734	1	Pami	m	0	1	0	0	0	0	2	81910	14	0
1735	1	Pamo	m	0	1	0	0	0	0	4	82492	9	1
1736	1	Phco	m	0	1	0	0	0	0	7	82092	15.5	1
1737	1	Piaw	m	0	1	0	0	0	0	3	82322	25	1
1738	1	Pova	m	0	1	0	0	0	0	6	82197	3	0
1739	1	Spci	m	0	1	0	0	0	0	2	167929	10	0
1740	1	Stor	m	0	1	0	0	0	0	9	82052	11	1
1741	1	Ursq	m	0	1	0	0	0	0	4	167591	16	0
1742	1	Zoja	m	0	1	0	0	0	0	5	82249	18	0
1743	2	Acor	m	0	1	0	0	0	0	3	96400	31.5	1
1744	2	Alar	m	0	1	0	0	0	0	3	96774	43.5	0
1745	2	Cedi	m	0	1	0	0	0	0	6	96923	10	1
1746	2	Chsi	m	0	1	0	0	0	0	7	96775	7	0
1747	2	Coco	m	0	1	0	0	0	0	9	96621	11.5	1
1748	2	Coma	m	0	1	0	0	0	0	4	96511	31	1
1749	2	Cuca	m	0	1	0	0	0	0	6	96947	11	1
1750	2	Cupo	m	0	1	0	0	0	0	4	96307	27	0
1751	2	Deki	m	0	1	0	0	0	0	4	96433	20	1
1752	2	Emci	m	0	1	0	0	0	0	1	96813	0	0
1753	2	Fina	m	0	1	0	0	0	0	1	162260	0	0
1754	2	Gaca	m	0	1	0	0	0	0	3	161953	4	0
1755	2	Hiru	m	0	1	0	0	0	0	4	96394	18	0
1756	2	Hyam	m	0	1	0	0	0	0	1	162004	0	0
1757	2	Moal	m	0	1	0	0	0	0	5	97078	13.5	0
1758	2	Moci	m	0	1	0	0	0	0	4	96364	17	1
1759	2	Mogr	m	0	1	0	0	0	0	7	97202	6	1
1760	2	Pami	m	0	1	0	0	0	0	7	96227	5	1
1761	2	Pamo	m	0	1	0	0	0	0	4	162295	14	0
1762	2	Phco	m	0	1	0	0	0	0	2	97328	1	1
1763	2	Piaw	m	0	1	0	0	0	0	3	96888	9.5	1
1764	2	Pova	m	0	1	0	0	0	0	3	97039	30.5	0
1765	2	Spci	m	0	1	0	0	0	0	2	96650	27	1
1766	2	Stor	m	0	1	0	0	0	0	1	96830	0	1
1767	2	Ursq	m	0	1	0	0	0	0	3	97060	29	0
1768	2	Zoja	m	0	1	0	0	0	0	3	96369	16.5	0
1769	3	Acor	m	1	0	0	0	0	0	2	56274	41	0
1770	3	Alar	m	1	0	0	0	0	0	5	56186	16.5	0
1771	3	Cedi	m	1	0	0	0	0	0	3	57191	3.5	0
1772	3	Chsi	m	1	0	0	0	0	0	3	56363	13	0
1773	3	Coco	m	1	0	0	0	0	0	5	179763	3	0
1774	3	Coma	m	1	0	0	0	0	0	3	56555	25.5	0
1775	3	Cuca	m	1	0	0	0	0	0	3	57039	20	1
1776	3	Cupo	m	1	0	0	0	0	0	6	56470	7	0
1777	3	Deki	m	1	0	0	0	0	0	4	56646	21	1
1778	3	Emci	m	1	0	0	0	0	0	3	56121	43	0
1779	3	Fina	m	1	0	0	0	0	0	3	56138	16	0
1780	3	Gaca	m	1	0	0	0	0	0	3	55873	23.5	0
1781	3	Hiru	m	1	0	0	0	0	0	4	56574	19	1
1782	3	Hyam	m	1	0	0	0	0	0	5	56222	16.5	0
1783	3	Moal	m	1	0	0	0	0	0	2	179834	33	0
1784	3	Moci	m	1	0	0	0	0	0	4	56492	22	0
1785	3	Mogr	m	1	0	0	0	0	0	4	56056	19	0
1786	3	Pami	m	1	0	0	0	0	0	7	56262	6.5	1
1787	3	Pamo	m	1	0	0	0	0	0	7	56184	6	0
1788	3	Phco	m	1	0	0	0	0	0	5	56777	19	1
1789	3	Piaw	m	1	0	0	0	0	0	3	56849	15	1
1790	3	Pova	m	1	0	0	0	0	0	3	56115	35.5	0
1791	3	Spci	m	1	0	0	0	0	0	3	56111	22	0
1792	3	Stor	m	1	0	0	0	0	0	2	56266	18	1
1793	3	Ursq	m	1	0	0	0	0	0	4	56128	24	0
1794	3	Zoja	m	1	0	0	0	0	0	4	56070	5	0
1795	4	Acor	m	0	1	0	0	0	0	4	75989	7	1
1796	4	Alar	m	0	1	0	0	0	0	7	76079	10.5	0
1797	4	Cedi	m	0	1	0	0	0	0	3	159056	21.5	1
1798	4	Chsi	m	0	1	0	0	0	0	2	76334	26	1
1799	4	Coco	m	0	1	0	0	0	0	2	75921	46	1
1800	4	Coma	m	0	1	0	0	0	0	6	76203	5	1
1801	4	Cuca	m	0	1	0	0	0	0	5	76572	14	1
1802	4	Cupo	m	0	1	0	0	0	0	3	76218	30.5	0
1803	4	Deki	m	0	1	0	0	0	0	4	76365	26	0
1804	4	Emci	m	0	1	0	0	0	0	2	75981	64	0
1805	4	Fina	m	0	1	0	0	0	0	6	75837	16	0
1806	4	Gaca	m	0	1	0	0	0	0	0	1610671737	0	0
1807	4	Hiru	m	0	1	0	0	0	0	3	76099	37.5	0
1808	4	Hyam	m	0	1	0	0	0	0	4	76074	16	0
1809	4	Moal	m	0	1	0	0	0	0	1	76174	0	0
1810	4	Moci	m	0	1	0	0	0	0	4	76213	5	0
1811	4	Mogr	m	0	1	0	0	0	0	2	75994	75	0
1812	4	Pami	m	0	1	0	0	0	0	3	158967	6	1
1813	4	Pamo	m	0	1	0	0	0	0	2	76149	89	1
1814	4	Phco	m	0	1	0	0	0	0	8	76424	7	1
1815	4	Piaw	m	0	1	0	0	0	0	7	75999	10.5	1
1816	4	Pova	m	0	1	0	0	0	0	6	76189	12	0
1817	4	Spci	m	0	1	0	0	0	0	8	76042	8	1
1818	4	Stor	m	0	1	0	0	0	0	3	76756	17	1
1819	4	Ursq	m	0	1	0	0	0	0	1	159473	0	0
1820	4	Zoja	m	0	1	0	0	0	0	4	76116	26	0
1821	5	Acor	m	0	1	0	0	0	0	4	46789	4	0
1822	5	Alar	m	0	1	0	0	0	0	3	47462	19.5	0
1823	5	Cedi	m	0	1	0	0	0	0	6	46644	16	1
1824	5	Chsi	m	0	1	0	0	0	0	2	46709	3	0
1825	5	Coco	m	0	1	0	0	0	0	9	46329	8.5	1
1826	5	Coma	m	0	1	0	0	0	0	10	46802	8	1
1827	5	Cuca	m	0	1	0	0	0	0	3	169402	21	1
1828	5	Cupo	m	0	1	0	0	0	0	3	46240	29	0
1829	5	Deki	m	0	1	0	0	0	0	2	46999	39	0
1830	5	Emci	m	0	1	0	0	0	0	5	46331	19	0
1831	5	Fina	m	0	1	0	0	0	0	6	46659	4	1
1832	5	Gaca	m	0	1	0	0	0	0	3	46765	15	0
1833	5	Hiru	m	0	1	0	0	0	0	3	46750	25.5	1
1834	5	Hyam	m	0	1	0	0	0	0	2	46185	8	0
1835	5	Moal	m	0	1	0	0	0	0	3	46850	18	0
1836	5	Moci	m	0	1	0	0	0	0	2	46154	65	0
1837	5	Mogr	m	0	1	0	0	0	0	5	46383	9	0
1838	5	Pami	m	0	1	0	0	0	0	3	46430	18	1
1839	5	Pamo	m	0	1	0	0	0	0	2	46890	45	0
1840	5	Phco	m	0	1	0	0	0	0	6	46889	4	1
1841	5	Piaw	m	0	1	0	0	0	0	4	46536	28	0
1842	5	Pova	m	0	1	0	0	0	0	4	46573	33	0
1843	5	Spci	m	0	1	0	0	0	0	2	46885	54	0
1844	5	Stor	m	0	1	0	0	0	0	4	47200	14	1
1845	5	Ursq	m	0	1	0	0	0	0	2	46429	85	0
1846	5	Zoja	m	0	1	0	0	0	0	2	46968	42	0
1847	6	Acor	m	1	0	0	0	0	0	6	88173	15	1
1848	6	Alar	m	1	0	0	0	0	0	4	88614	15	1
1849	6	Cedi	m	1	0	0	0	0	0	2	88536	63	1
1850	6	Chsi	m	1	0	0	0	0	0	3	88553	12	1
1851	6	Coco	m	1	0	0	0	0	0	6	88514	10	1
1852	6	Coma	m	1	0	0	0	0	0	4	88724	18	1
1853	6	Cuca	m	1	0	0	0	0	0	4	88763	29	1
1854	6	Cupo	m	1	0	0	0	0	0	3	89033	8.5	1
1855	6	Deki	m	1	0	0	0	0	0	4	89131	5	1
1856	6	Emci	m	1	0	0	0	0	0	4	88977	7	0
1857	6	Fina	m	1	0	0	0	0	0	1	185142	0	0
1858	6	Gaca	m	1	0	0	0	0	0	6	88584	11	0
1859	6	Hiru	m	1	0	0	0	0	0	4	88294	16	0
1860	6	Hyam	m	1	0	0	0	0	0	4	88430	30	0
1861	6	Moal	m	1	0	0	0	0	0	4	88749	31	0
1862	6	Moci	m	1	0	0	0	0	0	3	88830	13	0
1863	6	Mogr	m	1	0	0	0	0	0	5	88646	13.5	0
1864	6	Pami	m	1	0	0	0	0	0	1	89119	0	0
1865	6	Pamo	m	1	0	0	0	0	0	3	88425	17	0
1866	6	Phco	m	1	0	0	0	0	0	3	88931	16.5	1
1867	6	Piaw	m	1	0	0	0	0	0	3	88690	21	1
1868	6	Pova	m	1	0	0	0	0	0	5	88379	20	0
1869	6	Spci	m	1	0	0	0	0	0	9	88294	7	1
1870	6	Stor	m	1	0	0	0	0	0	2	88853	58	1
1871	6	Ursq	m	1	0	0	0	0	0	5	88492	21	1
1872	6	Zoja	m	1	0	0	0	0	0	2	88450	65	0
1873	7	Acor	m	0	1	0	0	0	0	6	83754	19	1
1874	7	Alar	m	0	1	0	0	0	0	0	1610663358	0	1
1875	7	Cedi	m	0	1	0	0	0	0	7	84238	7.5	1
1876	7	Chsi	m	0	1	0	0	0	0	1	84191	0	1
1877	7	Coco	m	0	1	0	0	0	0	7	83904	10.5	1
1878	7	Coma	m	0	1	0	0	0	0	4	84038	14	1
1879	7	Cuca	m	0	1	0	0	0	0	6	84008	15	1
1880	7	Cupo	m	0	1	0	0	0	0	1	83787	0	1
1881	7	Deki	m	0	1	0	0	0	0	2	84080	14	0
1882	7	Emci	m	0	1	0	0	0	0	4	83780	12	0
1883	7	Fina	m	0	1	0	0	0	0	6	83852	14	0
1884	7	Gaca	m	0	1	0	0	0	0	3	83754	34.5	0
1885	7	Hiru	m	0	1	0	0	0	0	3	84054	30	1
1886	7	Hyam	m	0	1	0	0	0	0	3	83965	18	0
1887	7	Moal	m	0	1	0	0	0	0	3	84244	21	0
1888	7	Moci	m	0	1	0	0	0	0	3	83888	30	0
1889	7	Mogr	m	0	1	0	0	0	0	4	84179	13	0
1890	7	Pami	m	0	1	0	0	0	0	4	83714	38	0
1891	7	Pamo	m	0	1	0	0	0	0	3	83975	40.5	1
1892	7	Phco	m	0	1	0	0	0	0	5	83943	9	1
1893	7	Piaw	m	0	1	0	0	0	0	6	84127	10	1
1894	7	Pova	m	0	1	0	0	0	0	4	83955	19	0
1895	7	Spci	m	0	1	0	0	0	0	3	119315	13.5	0
1896	7	Stor	m	0	1	0	0	0	0	4	119104	5	1
1897	7	Ursq	m	0	1	0	0	0	0	3	119336	17.5	0
1898	7	Zoja	m	0	1	0	0	0	0	5	83978	18	0
1899	8	Acor	m	1	0	0	0	0	0	4	110238	29	0
1900	8	Alar	m	1	0	0	0	0	0	3	196708	16.5	0
1901	8	Cedi	m	1	0	0	0	0	0	3	110730	24	1
1902	8	Chsi	m	1	0	0	0	0	0	4	110554	7	0
1903	8	Coco	m	1	0	0	0	0	0	3	110720	23.5	1
1904	8	Coma	m	1	0	0	0	0	0	4	110420	17	1
1905	8	Cuca	m	1	0	0	0	0	0	4	110550	14	1
1906	8	Cupo	m	1	0	0	0	0	0	1	110060	0	0
1907	8	Deki	m	1	0	0	0	0	0	5	110403	12	1
1908	8	Emci	m	1	0	0	0	0	0	5	110192	10.5	0
1909	8	Fina	m	1	0	0	0	0	0	3	110438	17	0
1910	8	Gaca	m	1	0	0	0	0	0	6	110201	16	0
1911	8	Hiru	m	1	0	0	0	0	0	2	110239	14	0
1912	8	Hyam	m	1	0	0	0	0	0	6	110262	9	0
1913	8	Moal	m	1	0	0	0	0	0	2	110363	56	0
1914	8	Moci	m	1	0	0	0	0	0	2	110567	55	1
1915	8	Mogr	m	1	0	0	0	0	0	6	110250	21	0
1916	8	Pami	m	1	0	0	0	0	0	5	110138	18	0
1917	8	Pamo	m	1	0	0	0	0	0	4	110362	17	0
1918	8	Phco	m	1	0	0	0	0	0	3	110317	33.5	1
1919	8	Piaw	m	1	0	0	0	0	0	5	110687	8.5	1
1920	8	Pova	m	1	0	0	0	0	0	7	110430	8	0
1921	8	Spci	m	1	0	0	0	0	0	4	110573	12	0
1922	8	Stor	m	1	0	0	0	0	0	3	110272	21	1
1923	8	Ursq	m	1	0	0	0	0	0	2	-78916	87	1
1924	8	Zoja	m	1	0	0	0	0	0	4	110411	16	1
1925	9	Acor	m	1	0	0	0	0	0	3	82836	22.5	0
1926	9	Alar	m	1	0	0	0	0	0	2	83405	43	0
1927	9	Cedi	m	1	0	0	0	0	0	3	162348	15	0
1928	9	Chsi	m	1	0	0	0	0	0	5	83374	16	1
1929	9	Coco	m	1	0	0	0	0	0	6	83277	9	1
1930	9	Coma	m	1	0	0	0	0	0	3	83541	24.5	1
1931	9	Cuca	m	1	0	0	0	0	0	3	83796	28.5	1
1932	9	Cupo	m	1	0	0	0	0	0	5	82812	13	1
1933	9	Deki	m	1	0	0	0	0	0	1	162830	0	0
1934	9	Emci	m	1	0	0	0	0	0	3	83381	31	0
1935	9	Fina	m	1	0	0	0	0	0	10	83007	5	0
1936	9	Gaca	m	1	0	0	0	0	0	3	162213	8	1
1937	9	Hiru	m	1	0	0	0	0	0	3	83819	18	0
1938	9	Hyam	m	1	0	0	0	0	0	3	84059	11	0
1939	9	Moal	m	1	0	0	0	0	0	6	83527	11	0
1940	9	Moci	m	1	0	0	0	0	0	7	83090	14.5	0
1941	9	Mogr	m	1	0	0	0	0	0	3	84074	22.5	0
1942	9	Pami	m	1	0	0	0	0	0	4	83161	17	0
1943	9	Pamo	m	1	0	0	0	0	0	3	83407	31.5	0
1944	9	Phco	m	1	0	0	0	0	0	5	162554	4.5	1
1945	9	Piaw	m	1	0	0	0	0	0	2	83664	27	0
1946	9	Pova	m	1	0	0	0	0	0	1	162729	0	0
1947	9	Spci	m	1	0	0	0	0	0	3	83345	29	0
1948	9	Stor	m	1	0	0	0	0	0	6	83258	9	1
1949	9	Ursq	m	1	0	0	0	0	0	4	83968	30	0
1950	9	Zoja	m	1	0	0	0	0	0	3	83540	32	0
1951	10	Acor	m	1	0	0	0	0	0	6	86272	15	1
1952	10	Alar	m	1	0	0	0	0	0	3	86929	25.5	0
1953	10	Cedi	m	1	0	0	0	0	0	3	171431	14.5	1
1954	10	Chsi	m	1	0	0	0	0	0	6	86552	9	1
1955	10	Coco	m	1	0	0	0	0	0	3	86689	24.5	1
1956	10	Coma	m	1	0	0	0	0	0	3	171227	20	1
1957	10	Cuca	m	1	0	0	0	0	0	3	86551	30	1
1958	10	Cupo	m	1	0	0	0	0	0	1	85797	0	0
1959	10	Deki	m	1	0	0	0	0	0	7	86513	7.5	0
1960	10	Emci	m	1	0	0	0	0	0	4	86852	4	0
1961	10	Fina	m	1	0	0	0	0	0	7	85953	10.5	0
1962	10	Gaca	m	1	0	0	0	0	0	3	86076	10.5	1
1963	10	Hiru	m	1	0	0	0	0	0	4	86372	18	1
1964	10	Hyam	m	1	0	0	0	0	0	6	86332	18	0
1965	10	Moal	m	1	0	0	0	0	0	2	86709	47	0
1966	10	Moci	m	1	0	0	0	0	0	6	86073	15	0
1967	10	Mogr	m	1	0	0	0	0	0	3	86890	26.5	0
1968	10	Pami	m	1	0	0	0	0	0	3	86431	32.5	1
1969	10	Pamo	m	1	0	0	0	0	0	5	86389	28	1
1970	10	Phco	m	1	0	0	0	0	0	3	87049	23	1
1971	10	Piaw	m	1	0	0	0	0	0	3	86387	28.5	1
1972	10	Pova	m	1	0	0	0	0	0	4	86387	5	0
1973	10	Spci	m	1	0	0	0	0	0	3	87120	16	1
1974	10	Stor	m	1	0	0	0	0	0	4	86300	19	1
1975	10	Ursq	m	1	0	0	0	0	0	3	171017	18.5	1
1976	10	Zoja	m	1	0	0	0	0	0	2	170891	41	0
1977	11	Acor	m	0	1	0	0	0	0	2	105593	63	1
1978	11	Alar	m	0	1	0	0	0	0	5	105766	16	1
1979	11	Cedi	m	0	1	0	0	0	0	2	105869	2	1
1980	11	Chsi	m	0	1	0	0	0	0	1	184123	0	1
1981	11	Coco	m	0	1	0	0	0	0	1	105750	0	0
1982	11	Coma	m	0	1	0	0	0	0	4	105394	37	1
1983	11	Cuca	m	0	1	0	0	0	0	8	105509	8	1
1984	11	Cupo	m	0	1	0	0	0	0	6	105144	18	1
1985	11	Deki	m	0	1	0	0	0	0	5	105377	12.5	1
1986	11	Emci	m	0	1	0	0	0	0	2	184054	8	1
1987	11	Fina	m	0	1	0	0	0	0	6	105475	3	0
1988	11	Gaca	m	0	1	0	0	0	0	5	105174	14	1
1989	11	Hiru	m	0	1	0	0	0	0	7	105396	14.5	1
1990	11	Hyam	m	0	1	0	0	0	0	0	1610699908	0	0
1991	11	Moal	m	0	1	0	0	0	0	2	105671	79	1
1992	11	Moci	m	0	1	0	0	0	0	1	184403	0	1
1993	11	Mogr	m	0	1	0	0	0	0	4	105392	28	1
1994	11	Pami	m	0	1	0	0	0	0	6	105424	15	1
1995	11	Pamo	m	0	1	0	0	0	0	3	105574	32.5	1
1996	11	Phco	m	0	1	0	0	0	0	7	105572	11	1
1997	11	Piaw	m	0	1	0	0	0	0	4	105595	27	1
1998	11	Pova	m	0	1	0	0	0	0	2	184007	14	1
1999	11	Spci	m	0	1	0	0	0	0	3	105580	41.5	1
[truncated: 4,865 more rows]
