# Supplementary material for: Quiz-style online training tool helps to learn birdsong identification and support citizen science
Source: PeerJ. 2023 May 31;11:e15387. doi: 10.7717/peerj.15387 (PMC10239230; doi:10.7717/peerj.15387)
Supplement: Data S1 [file peerj-11-15387-s010.zip › Supplemental Data S4/test_scores_total.csv]

subject	adaptive	test	score
1	0	0	6
2	0	0	4
3	1	0	1
4	0	0	4
5	0	0	6
6	1	0	1
7	0	0	4
8	1	0	3
9	1	0	1
10	1	0	4
11	0	0	4
12	0	0	5
13	1	0	3
14	0	0	4
15	0	0	5
16	0	0	1
17	0	0	1
18	0	0	4
19	0	0	3
20	1	0	3
21	0	0	3
22	0	0	7
23	0	0	3
24	1	0	5
25	0	0	5
26	1	0	5
27	0	0	4
28	0	0	3
29	0	0	6
30	0	0	2
31	0	0	4
32	0	0	2
33	1	0	4
34	1	0	3
35	1	0	0
36	0	0	1
37	0	0	3
38	1	0	5
39	0	0	6
40	1	0	6
41	1	0	2
42	0	0	4
43	0	0	1
44	1	0	2
45	1	0	5
46	0	0	7
47	1	0	4
48	1	0	4
49	1	0	5
50	0	0	6
51	0	0	2
52	1	0	5
53	0	0	2
54	1	0	1
55	0	0	6
56	0	0	1
57	0	0	5
58	1	0	4
59	1	0	2
60	1	0	4
61	0	0	6
62	1	0	5
63	1	0	4
64	0	0	4
65	0	0	3
66	0	0	3
1	0	3	15
2	0	3	13
3	1	3	7
4	0	3	12
5	0	3	9
6	1	3	14
7	0	3	13
8	1	3	11
9	1	3	8
10	1	3	15
11	0	3	22
12	0	3	9
13	1	3	6
14	0	3	6
15	0	3	9
16	0	3	10
17	0	3	11
18	0	3	11
19	0	3	10
20	1	3	10
21	0	3	10
22	0	3	17
23	0	3	6
24	1	3	6
25	0	3	18
26	1	3	9
27	0	3	8
28	0	3	20
29	0	3	13
30	0	3	9
31	0	3	11
32	0	3	4
33	1	3	7
34	1	3	8
35	1	3	7
36	0	3	8
37	0	3	11
38	1	3	13
39	0	3	17
40	1	3	8
41	1	3	7
42	0	3	9
43	0	3	24
44	1	3	9
45	1	3	20
46	0	3	18
47	1	3	8
48	1	3	5
49	1	3	12
50	0	3	10
51	0	3	17
52	1	3	17
53	0	3	12
54	1	3	5
55	0	3	14
56	0	3	12
57	0	3	21
58	1	3	9
59	1	3	9
60	1	3	7
61	0	3	17
62	1	3	12
63	1	3	6
64	0	3	20
65	0	3	16
66	0	3	9
1	0	6	20
2	0	6	18
3	1	6	21
4	0	6	15
5	0	6	17
6	1	6	21
7	0	6	15
8	1	6	13
9	1	6	10
10	1	6	22
11	0	6	26
12	0	6	13
13	1	6	8
14	0	6	9
15	0	6	15
16	0	6	16
17	0	6	15
18	0	6	14
19	0	6	9
20	1	6	17
21	0	6	15
22	0	6	20
23	0	6	8
24	1	6	7
25	0	6	19
26	1	6	12
27	0	6	10
28	0	6	18
29	0	6	15
30	0	6	12
31	0	6	12
32	0	6	4
33	1	6	11
34	1	6	15
35	1	6	7
36	0	6	10
37	0	6	14
38	1	6	16
39	0	6	16
40	1	6	9
41	1	6	8
42	0	6	12
43	0	6	26
44	1	6	7
45	1	6	26
46	0	6	23
47	1	6	6
48	1	6	7
49	1	6	9
50	0	6	11
51	0	6	24
52	1	6	24
53	0	6	14
54	1	6	6
55	0	6	17
56	0	6	14
57	0	6	26
58	1	6	11
59	1	6	9
60	1	6	10
61	0	6	23
62	1	6	19
63	1	6	13
64	0	6	24
65	0	6	17
66	0	6	15
1	0	20	20
2	0	20	14
3	1	20	13
4	0	20	7
5	0	20	14
6	1	20	15
7	0	20	13
8	1	20	11
9	1	20	7
10	1	20	20
11	0	20	26
12	0	20	12
13	1	20	3
14	0	20	8
15	0	20	12
16	0	20	11
17	0	20	13
18	0	20	12
19	0	20	10
20	1	20	11
21	0	20	11
22	0	20	16
23	0	20	7
24	1	20	5
25	0	20	14
26	1	20	11
27	0	20	8
28	0	20	15
29	0	20	15
30	0	20	8
31	0	20	8
32	0	20	5
33	1	20	8
34	1	20	11
35	1	20	8
36	0	20	9
37	0	20	15
38	1	20	15
39	0	20	15
40	1	20	10
41	1	20	6
42	0	20	10
43	0	20	25
44	1	20	6
45	1	20	26
46	0	20	22
47	1	20	7
48	1	20	5
49	1	20	10
50	0	20	10
51	0	20	16
52	1	20	24
53	0	20	13
54	1	20	7
55	0	20	16
56	0	20	9
57	0	20	24
58	1	20	9
59	1	20	7
60	1	20	10
61	0	20	24
62	1	20	14
63	1	20	14
64	0	20	20
65	0	20	15
66	0	20	7
